# Supplementary material for: Genome-Wide Analysis of Left Ventricular Maximum Wall Thickness in the UK Biobank Cohort Reveals a Shared Genetic Background With Hypertrophic Cardiomyopathy
Source: Circ Genom Precis Med. 2023 Jan 4;16(1):e003716. doi: 10.1161/CIRCGEN.122.003716 (PMC9946169; doi:10.1161/CIRCGEN.122.003716)
Supplement: Supplementary file 2 [file hcg-16-e003716-s002.xlsx]

## Sheet: Table of Contents
List of Tables
Supplemental Table I. Cohort characteristics of the UK Biobank
Supplemental Table II. Conditional analysis in GCTA
Supplemental Table III. Summary of variant-level annotations
Supplemental Table IV. Lookup of the WT GWAS lead variants and their proxies (LD ≥ 0.8) in Phenoscanner v2
Supplemental Table V. Lookup of the WT GWAS lead variants and their proxies (LD ≥ 0.8) in GWAS Catalog
Supplemental Table VI. Lookup of the WT GWAS lead variants and their proxies (LD ≥ 0.8) in the GWAS summary statistics for mean wall thickness with P<1x10-5 (Tadros et al. 2020)
Supplemental Table VII. Summary of candidate genes
Supplemental Table VIII. DEPICT gene set enrichment analysis based on all independent SNPs with P value < 1e-5
Supplemental Table IX. Significant gene sets and pathways in g:Profiler
Supplemental Table X. Phenome-wide association studies of WT loci
Supplemental Table XI: Independent variants used for LV maximum wall thickness genetic risk score
Supplemental Table XII: Independent variants used for HCM genetic risk score from Tadros et al.
Supplemental Table XIII: Independent variants used for HCM genetic risk score from Harper et al.
Supplemental Table XIV. GWAS-PW results for LVMWT and SBP summary statistics
Supplemental Table XV: GWAS-PW results for LVMWT and HCM summary statistics

## Sheet: Supplemental Table I
Supplemental Table I. Cohort characteristics of the UK Biobank
	Total sample size
	Nmax = 42,176
Age, years	64 (8)
Male sex	20320 (48.2)
Height, cm	169 (9)
Weight, kg	76 (15)
Body mass index, kg/m2	26 (4)
Body surface area, m2	1.86 (0.21)
Systolic Blood pressure*, mmHg	143 (21)
Diastolic Blood pressure*, mmHg	80 (12)
Mean aterial pressure, mmHg	101 (13)
Heart rate, bpm	68 (11)
Previous or current smoker	22536 (54.0)
Regular alcohol use (≥3 times per week)	19358 (46.2)
Hypertension	14053 (33.3)
Dyslipidaemia	14792 (35.1)
Diabetes	2401 (5.7)
Imaging centre
Stockport	24498 (58.1)
Newcastle	11370 (27.0)
Reading	6243 (14.8)
Bristol	65 (0.2)
UK BIOBANK AxiomTM array	38093 (90.3)
LVEDV, ml	148 (34)
LVESV, ml	60 (20)
LVSV, ml	87 (19)
LVEF, %	59 (6)
LV mass, g	86 (22)
LV maximum wall thickness, mm	9 (2)
LV maximum wall thickness ≥ 13 mm	848 (2.0)
Numbers are mean (standard deviation) or total number (%). *Systolic and diastolic blood pressure were adjusted for anti-hypertensive medication use by adding 15mmHg and 10mmHg, respectively. LVEDV, left ventricular end-diastolic volume; LVESV, left ventricular end-systolic volume; LVSV, left ventricular stroke volume; LVEF, left ventricular ejection fraction

## Sheet: Supplemental Table II
Supplemental Table II. Conditional analysis in GCTA
Locus name	Lead variant	Secondary variant	R2	CHR	Position (hg19)	EA	EAF	BETA original analysis	SE original analysis	P original analysis	BETA conditional analysis	SE conditional analysis	P conditional analysis	-log10 Plead / -log10 P secondary	-log10 P secondary / -log10 P conditional
LINC02398	rs10743348	rs10841524	4.07568e-05	12	20589183	A	0.624131	-0.025198	0.00499732	4.6e-07	-0.0251143	0.00499876	5.0579e-07	1.30461	1.00655
MAP3K14	rs62063281	rs10491140	0.952681	17	43950976	G	0.777672	-0.0511787	0.00578152	8.6e-19	-0.0501045	0.00578568	4.71393e-18	1.13098	1.04264
Pre-specified criteria for secondary signal: (i) the original p value of newly identified variant was lower than 1 × 10−6; (ii) there was less than a 1.5-fold difference between the lead SNP and secondary association p values on a –log10 scale, i.e., if –log10(p lead)/-log10(p sec) < 1.5; and (iii) if there was less than a 1.5-fold difference between the main association and conditional associati…

## Sheet: Supplemental Table III
Supplemental Table III. Summary of variant-level annotations
Locus name	CHR	Lead variant rsid	Proxy variant rsid	Hg19 coordinates	r2	EA	NEA	EAF	BETA	SE	P	Credible set posterior probability	Consequence	SIFT_score	SIFT_prediction	PolyPhen_score	PolyPhen_prediction	CADD_RawScore	CADD_PHRED	rDB_probability	rDB_rank	eQTL_COLOC	eQTL_COLOC_Tissue
PROX1	1	rs145002213	rs17764928	214259082	0.841194	T	C	0.94504	-0.0605949	0.0105534	9.4e-09	0.0328504	intergenic_variant					0.034171	3.163	0.57638	5
PROX1	1	rs145002213	rs77404909	214260596	0.561264	G	A	0.920812	-0.0492163	0.00891875	3.4e-08	0.0080174	regulatory_region_variant					-0.394441	0.189	0.58955	5
PROX1	1	rs145002213	rs61394198	214261240	0.560612	C	G	0.920725	-0.0489436	0.00891355	4e-08	0.00689419	intergenic_variant					-0.449165	0.128	0.52756	5
PROX1	1	rs145002213	rs59976213	214261956	0.562495	A	C	0.920637	-0.0490246	0.00890797	3.7e-08	0.00738056	intergenic_variant					0.064279	3.663	0.18412	7
PROX1	1	rs145002213	rs777872344	214262168	0.568033	AT	A	0.921918	-0.0501101	0.00901038	2.7e-08	0.0102714	intergenic_variant					-0.235444	0.567	0.3429	6
PROX1	1	rs145002213	rs115086203	214263870	0.561078	A	G	0.920711	-0.0489366	0.0089107	4e-08	0.00692889	intergenic_variant					-0.223069	0.616	0.40391	6
PROX1	1	rs145002213	rs74484830	214264230	0.561077	G	A	0.920703	-0.0489351	0.00891074	4e-08	0.00692159	intergenic_variant					-0.626139	0.035	0.18412	7
PROX1	1	rs145002213	rs77510181	214268170	0.563043	T	C	0.920611	-0.0494539	0.00890394	2.8e-08	0.00975921	intergenic_variant					-0.063567	1.781	0.48867	5
PROX1	1	rs145002213	rs78113547	214268891	0.561536	C	T	0.920755	-0.0490107	0.00891033	3.8e-08	0.00726107	intergenic_variant					-0.100906	1.398	0.18412	7
PROX1	1	rs145002213	rs79793739	214271983	0.560717	G	T	0.920725	-0.048558	0.00890046	4.9e-08	0.00567891	intergenic_variant					-0.088635	1.515	0	6
PROX1	1	rs145002213	rs78649857	214272411	0.561446	C	A	0.920772	-0.0488341	0.00890869	4.2e-08	0.00654872	intergenic_variant					-0.233895	0.573	0	5
PROX1	1	rs145002213	rs76493884	214272466	0.561536	T	C	0.920753	-0.0490552	0.00890839	3.7e-08	0.00751079	intergenic_variant					-0.091037	1.492	0.13454	5
PROX1	1	rs145002213	rs147725519	214272510	0.561446	G	A	0.920772	-0.0488341	0.00890869	4.2e-08	0.00654872	intergenic_variant					-0.303662	0.357	0.13454	5
PROX1	1	rs145002213	rs1223758	214272840	0.56323	T	C	0.920606	-0.0489683	0.00890104	3.8e-08	0.007293	intergenic_variant					0.134331	4.825	0.18412	7
PROX1	1	rs145002213	rs1223756	214273115	0.563232	C	T	0.920632	-0.048862	0.00890201	4e-08	0.00680897	intergenic_variant					-0.108811	1.326	0.13454	5
PROX1	1	rs145002213	rs1223755	214273286	0.563322	C	A	0.920612	-0.0490796	0.00890181	3.5e-08	0.00779205	intergenic_variant					-0.162547	0.923	0	6
PROX1	1	rs145002213	rs140248264	214273421	0.561122	T	TAGAG	0.920588	-0.049169	0.00890467	3.4e-08	0.00815751	intergenic_variant					-0.192953	0.753	0.261	6
PROX1	1	rs145002213	rs1223753	214273618	0.561628	G	A	0.920745	-0.0487176	0.0089088	4.5e-08	0.00609492	intergenic_variant					-0.096419	1.44	0.13454	5
PROX1	1	rs145002213	rs76208215	214273647	0.842773	C	T	0.945105	-0.0608874	0.0105426	7.7e-09	0.0398109	intergenic_variant					-0.284244	0.407	0.005	5
PROX1	1	rs145002213	rs1223749	214274807	0.838146	C	T	0.944981	-0.0610832	0.0105371	6.8e-09	0.045073	regulatory_region_variant					0.271491	6.842	0.60906	4
PROX1	1	rs145002213	rs1023762	214276546	0.565024	G	C	0.920714	-0.0488998	0.00891163	4.1e-08	0.00675331	regulatory_region_variant					-0.205826	0.691	0.78291	3a
PROX1	1	rs145002213	rs77722784	214277163	0.846259	G	A	0.945244	-0.0607194	0.0105609	9e-09	0.0343565	intergenic_variant					-0.200279	0.717	0.60906	4
PROX1	1	rs145002213	rs80150288	214277534	0.566154	G	C	0.92081	-0.0488908	0.00891715	4.2e-08	0.00659621	intergenic_variant					-0.249602	0.515	0.60906	4
PROX1	1	rs145002213	rs74139603	214280859	0.873226	A	C	0.946059	-0.0638253	0.0106198	1.9e-09	0.159116	regulatory_region_variant					1.66862	17.28	0.60906	4
PROX1	1	rs145002213	rs145002213	214281074	1	A	AC	0.952887	-0.06948	0.011381	1e-09	0.300074	regulatory_region_variant					1.90057	18.96	0.86817	2b
PROX1	1	rs145002213	rs74139612	214285155	0.966496	T	C	0.954504	-0.0673523	0.0115319	5.2e-09	0.062907	intergenic_variant					0.103415	4.319	0.13454	5
PROX1	1	rs145002213	rs74139614	214285221	0.963539	C	T	0.954666	-0.0680432	0.0115509	3.8e-09	0.0844894	intergenic_variant					-0.278485	0.424	0.60906	4
PROX1	1	rs145002213	rs116538385	214285299	0.950385	G	C	0.955271	-0.0661524	0.0116033	1.2e-08	0.0283788	intergenic_variant					-0.041962	2.04	0.60906	4
PROX1	1	rs145002213	rs74139615	214286789	0.923371	G	A	0.954083	-0.0681631	0.0118571	9e-09	0.0379414	intergenic_variant					-0.070325	1.706	0.18412	7
PROX1	1	rs145002213	rs74139616	214287098	0.909296	A	T	0.954336	-0.0667008	0.0119176	2.2e-08	0.0161507	intergenic_variant					0.455444	8.972	0.58955	5
PROX1	1	rs145002213	rs74139718	214287233	0.890637	A	C	0.953213	-0.066229	0.0118523	2.3e-08	0.0152885	intergenic_variant					0.444882	8.866	0.18412	7
EFEMP1	2	rs13019797	2:56116193_TTGATTCTTGGCCTCCCTCCC_T	56116193	0.328299	TTGATTCTTGGCCTCCCTCCC	T	0.903318	0.0462438	0.00830899	2.6e-08	0.105136	intron_variant					1.62855	17.02	0.5129	2b
EFEMP1	2	rs13019797	2:56127099_AT_A	56127099	0.347182	AT	A	0.901235	0.0455013	0.00816102	2.5e-08	0.109231	intron_variant					0.066798	3.705	0.48203	2b
EFEMP1	2	rs13019797	rs1344733	56128027	0.736697	T	C	0.698781	0.0288371	0.00523369	3.6e-08	0.0494946	intron_variant					0.539409	9.766	0.18412	7
EFEMP1	2	rs13019797	rs7596872	56128091	0.351001	C	A	0.900676	0.0451487	0.00809728	2.5e-08	0.10863	intron_variant					0.403463	8.435	0.18412	7
EFEMP1	2	rs13019797	rs3828239	56128300	0.741767	A	T	0.700491	0.0284133	0.00524104	5.9e-08	0.0305504	intron_variant					0.137039	4.868	0.58955	5
EFEMP1	2	rs13019797	rs72536040	56129466	0.741373	C	CAT	0.700263	0.0284431	0.00524283	5.8e-08	0.0312021	intron_variant					0.093624	4.155	0.687	3a
EFEMP1	2	rs13019797	rs3791662	56129633	0.741486	C	T	0.700429	0.0283677	0.00523821	6.1e-08	0.029594	intron_variant					0.287601	7.051	0.58955	5
EFEMP1	2	rs13019797	rs3791661	56129870	0.742006	A	C	0.7002	0.0282148	0.00524053	7.3e-08	0.0249689	intron_variant					1.58539	16.76	0.79729	3a
EFEMP1	2	rs13019797	rs1430195	56130640	0.742067	A	G	0.70066	0.0282586	0.00523685	6.8e-08	0.0266389	intron_variant					0.131362	4.777	0.58955	5
EFEMP1	2	rs13019797	rs34490503	56131147	0.750789	A	G	0.704299	0.0286758	0.00525351	4.8e-08	0.0374638	intron_variant					-0.084501	1.557	0.60906	4
EFEMP1	2	rs13019797	rs35387878	56131224	0.741907	A	G	0.700612	0.0282634	0.00523567	6.7e-08	0.0269411	intron_variant					0.180177	5.542	0.60906	4
EFEMP1	2	rs13019797	rs13019797	56133516	1	G	A	0.760001	0.032105	0.0056297	1.2e-08	0.156598	intron_variant					-0.629937	0.034	0.18412	7
EFEMP1	2	rs13019797	rs78857879	56135099	0.341982	G	A	0.901935	0.0445076	0.0081407	4.6e-08	0.0600373	intron_variant					-0.371971	0.222	0.75713	3a
EFEMP1	2	rs13019797	rs3762515	56150864	0.338325	C	T	0.902734	0.0449679	0.0081709	3.7e-08	0.0734289	5_prime_UTR_variant					0.935737	12.98	0.59245	3a
EFEMP1	2	rs13019797	rs113481311	56152585	0.35915	G	A	0.897157	0.043444	0.00796895	5e-08	0.0540271	upstream_gene_variant					0.709169	11.22	0.58955	5
EFEMP1	2	rs13019797	rs146896516	56152750	0.359369	C	A	0.897084	0.0433444	0.0079633	5.2e-08	0.0515125	upstream_gene_variant					-0.460491	0.118	0.90619	6
EFEMP1	2	rs13019797	rs144603191	56155370	0.310753	G	A	0.882071	0.0374227	0.0074945	5.9e-07	0.00466819	upstream_gene_variant					-0.320309	0.318	0.38372	5
EFEMP1	2	rs13019797	rs11400437	56157185	0.303243	G	GT	0.882941	0.0390157	0.00758477	2.7e-07	0.0101202	intergenic_variant					0.03552	3.185	0.26833	5
MITF	3	rs112664266	rs9869047	69791738	0.623027	G	A	0.769857	-0.0262887	0.00574528	4.7e-06	0.000326504	intron_variant					0.21459	6.055	0.56761	3a
MITF	3	rs112664266	rs56386221	69796492	0.639281	A	G	0.773331	-0.0265769	0.00578598	4.4e-06	0.000356416	intron_variant					0.240864	6.427	0.18412	7
MITF	3	rs112664266	rs4855447	69803328	0.783142	G	A	0.784442	-0.028731	0.00591324	1.2e-06	0.0012751	intron_variant					-0.32988	0.298	0.13454	5
MITF	3	rs112664266	rs115233187	69807225	0.720719	T	G	0.768423	-0.0261893	0.00576029	5.5e-06	0.000286581	intron_variant					-0.127468	1.17	0.18412	7
MITF	3	rs112664266	rs56286049	69824230	0.734322	C	G	0.768061	-0.0262111	0.0057627	5.4e-06	0.000289161	intron_variant					-0.046007	1.99	0.44483	6
MITF	3	rs112664266	rs541867052	69842644	0.769835	G	GATGCTCATAGCATGCACCCTCTCCCA	0.782628	-0.0270964	0.00596072	5.5e-06	0.000295427	intron_variant					-0.129156	1.157	0.13454	5
MITF	3	rs112664266	rs62250980	69844608	0.820507	G	A	0.785724	-0.027956	0.00591752	2.3e-06	0.000670274	intron_variant					-0.185662	0.79	0.58955	5
MITF	3	rs112664266	rs62250981	69844645	0.820907	G	A	0.785795	-0.0279473	0.00591832	2.3e-06	0.000663725	intron_variant					0.083604	3.988	0.99	5
MITF	3	rs112664266	rs62250982	69844845	0.82099	C	T	0.785847	-0.0279813	0.00591827	2.3e-06	0.000682095	intron_variant					-0.05743	1.852	0.63337	5
MITF	3	rs112664266	rs62251009	69849835	0.822925	T	C	0.78571	-0.0284418	0.00591499	1.5e-06	0.00100025	intron_variant					-0.035568	2.122	0.11463	5
MITF	3	rs112664266	rs773890649	69850207	0.817094	C	CTT	0.78939	-0.0291818	0.00599074	1.1e-06	0.00137164	intron_variant					0.181944	5.569	0.3911	6
MITF	3	rs112664266	rs773890649	69850207	0.0451996	CT	C	0.817941	0.00424367	0.00685251	0.54		intron_variant					0.180468	5.546	0.3911	6
MITF	3	rs112664266	rs1549745	69851305	0.825057	T	C	0.785831	-0.0283562	0.00591688	1.6e-06	0.000926643	intron_variant					0.044006	3.325	0.28529	5
MITF	3	rs112664266	rs1549746	69851350	0.906998	C	T	0.802785	-0.0331484	0.00610258	5.6e-08	0.0250263	intron_variant					-0.212234	0.662	0.02312	5
MITF	3	rs112664266	rs74491124	69854510	0.91222	C	G	0.803805	-0.0334496	0.0061083	4.3e-08	0.0318745	intron_variant					-0.128243	1.164	0.18412	7
MITF	3	rs112664266	rs75308677	69854691	0.912209	C	G	0.803997	-0.0329175	0.00611403	7.3e-08	0.0193511	intron_variant					0.004423	2.69	0.1131	6
MITF	3	rs112664266	rs79366329	69854698	0.9125	G	A	0.804044	-0.0327898	0.00611444	8.2e-08	0.0172663	intron_variant					-0.358861	0.243	0.18412	7
MITF	3	rs112664266	rs79502300	69856753	0.918145	C	T	0.804606	-0.0329429	0.00611748	7.2e-08	0.0194782	intron_variant					0.089187	4.081	0.18412	7
MITF	3	rs112664266	rs7647742	69857303	0.824575	A	C	0.785652	-0.0284943	0.00590468	1.4e-06	0.00108518	intron_variant					-0.605833	0.04	0.2212	6
MITF	3	rs112664266	rs56099248	69857773	0.918655	C	T	0.804543	-0.0331078	0.0061163	6.2e-08	0.0226496	intron_variant					-0.220546	0.626	0.60906	4
MITF	3	rs112664266	rs55890624	69858976	0.832942	G	A	0.787386	-0.0281669	0.00592456	2e-06	0.000773424	intron_variant					-0.061531	1.805	0.60906	4
MITF	3	rs112664266	rs55738162	69859270	0.833044	G	A	0.787405	-0.0282436	0.00592481	1.9e-06	0.000821794	intron_variant					0.118838	4.573	0.18412	7
MITF	3	rs112664266	rs62251019	69859651	0.833038	A	G	0.787397	-0.0282662	0.0059249	1.8e-06	0.00083659	intron_variant					0.124371	4.664	0.15359	6
MITF	3	rs112664266	rs57634646	69860488	0.831921	G	A	0.787367	-0.0282334	0.00592458	1.9e-06	0.000815772	intron_variant					0.160543	5.24	0.15852	6
MITF	3	rs112664266	rs56764448	69860504	0.836557	A	G	0.786853	-0.027686	0.00591906	2.9e-06	0.000538035	intron_variant					0.238206	6.39	0.18412	7
MITF	3	rs112664266	rs59487570	69860905	0.824846	T	G	0.785677	-0.0282673	0.00590509	1.7e-06	0.00090087	intron_variant					0.145528	5.004	0.60906	4
MITF	3	rs112664266	rs59846970	69861053	0.832951	C	G	0.787401	-0.0280853	0.00592463	2.1e-06	0.000724328	intron_variant					-0.013272	2.428	0.60906	4
MITF	3	rs112664266	rs57317066	69861072	0.832947	G	A	0.787403	-0.0280817	0.00592468	2.1e-06	0.000722116	intron_variant					0.099408	4.252	0.70497	4
MITF	3	rs112664266	rs56007401	69861186	0.832947	G	A	0.787403	-0.0280814	0.00592468	2.1e-06	0.000721943	intron_variant					0.806095	12	0.60906	4
MITF	3	rs112664266	rs111921213	69861228	0.833513	T	TTAGATTAG	0.787865	-0.027736	0.00593532	3e-06	0.000528534	intron_variant					0.656842	10.79	0.60906	4
MITF	3	rs112664266	rs55808455	69861423	0.833049	G	A	0.787442	-0.0281595	0.00592494	2e-06	0.000767786	intron_variant					1.58382	16.76	0.60906	4
MITF	3	rs112664266	rs6802804	69862105	0.832383	A	C	0.787326	-0.0281635	0.00592425	2e-06	0.000772191	intron_variant					0.020323	2.939	0.20829	6
MITF	3	rs112664266	rs6805306	69862153	0.832309	T	G	0.787296	-0.0282091	0.00592428	1.9e-06	0.00080088	intron_variant					0.335979	7.668	0.20016	6
MITF	3	rs112664266	rs62251025	69862189	0.832003	A	G	0.787241	-0.0281931	0.00592278	1.9e-06	0.000795006	intron_variant					-0.226277	0.603	0.18412	7
MITF	3	rs112664266	rs62251026	69862376	0.832383	T	C	0.787327	-0.0281634	0.00592425	2e-06	0.000772129	intron_variant					0.286056	7.032	0.13454	5
MITF	3	rs112664266	rs62251027	69862454	0.832383	C	G	0.787326	-0.0281627	0.00592425	2e-06	0.000771696	intron_variant					0.19817	5.813	0.13454	5
MITF	3	rs112664266	rs57829272	69863286	0.830148	A	G	0.787484	-0.0282226	0.00592998	1.9e-06	0.000792912	intron_variant					0.004763	2.696	0.75204	3a
MITF	3	rs112664266	rs56927902	69863476	0.831303	T	C	0.787101	-0.0283014	0.00592394	1.8e-06	0.000863683	intron_variant					0.161584	5.256	0.18412	7
MITF	3	rs112664266	rs62251029	69864732	0.831174	T	C	0.787082	-0.0281999	0.00592371	1.9e-06	0.000796645	intron_variant					-0.117963	1.248	0.86333	5
MITF	3	rs112664266	rs62251030	69864948	0.831422	G	A	0.78709	-0.028197	0.00592393	1.9e-06	0.000794153	intron_variant					0.606061	10.36	0.18412	7
MITF	3	rs112664266	rs62251031	69865083	0.831275	T	C	0.787081	-0.0282516	0.00592383	1.9e-06	0.000830077	intron_variant					-0.213403	0.657	0.18412	7
MITF	3	rs112664266	rs62251032	69865127	0.831359	G	A	0.787113	-0.0282943	0.00592399	1.8e-06	0.000858599	intron_variant					-0.027315	2.232	0.3316	6
MITF	3	rs112664266	rs62251033	69865352	0.831174	G	A	0.787082	-0.0281981	0.00592372	1.9e-06	0.000795465	intron_variant					0.056423	3.531	0.13454	5
MITF	3	rs112664266	rs62251040	69869384	0.832768	T	C	0.785788	-0.0273069	0.00591181	3.9e-06	0.000409752	intron_variant					-0.047349	1.973	0	5
MITF	3	rs112664266	rs61148813	69870033	0.834545	C	A	0.786316	-0.02762	0.0059142	3e-06	0.000519547	intron_variant					-0.009694	2.48	0.60906	4
MITF	3	rs112664266	rs1897159	69870465	0.834556	T	A	0.786318	-0.0275703	0.00591412	3.1e-06	0.000499727	intron_variant					1.85946	18.65	0.52283	2b
MITF	3	rs112664266	rs6800508	69870871	0.834396	C	T	0.786494	-0.0275517	0.00591904	3.2e-06	0.000484064	intron_variant					-0.027436	2.23	0.8051	6
MITF	3	rs112664266	rs55946371	69871412	0.834558	G	A	0.786347	-0.0276162	0.00591416	3e-06	0.000518064	intron_variant					-0.222212	0.619	0.13454	5
MITF	3	rs112664266	rs535621330	69872054	0.821811	G	GT	0.788422	-0.0285709	0.00600356	1.9e-06	0.000801342	intron_variant					-0.09755	1.429	0.99917	3a
MITF	3	rs112664266	rs74945202	69872697	0.834558	C	T	0.786353	-0.0275351	0.00591452	3.2e-06	0.000485393	intron_variant					0.031776	3.123	0.78832	2b
MITF	3	rs112664266	rs79151317	69872713	0.834436	G	A	0.786334	-0.0275464	0.00591408	3.2e-06	0.000490481	intron_variant					0.090486	4.103	0.8738	3a
MITF	3	rs112664266	rs55735918	69874297	0.834316	A	G	0.786308	-0.0274514	0.00591429	3.5e-06	0.000454879	intron_variant					-0.012025	2.446	0.18412	7
MITF	3	rs112664266	rs62252174	69874383	0.834259	T	A	0.78642	-0.0274059	0.00591683	3.6e-06	0.000435109	intron_variant					0.043199	3.311	0.13454	5
MITF	3	rs112664266	rs1430604	69876319	0.834393	G	T	0.786477	-0.0274562	0.00591665	3.5e-06	0.000452868	intron_variant					0.155098	5.155	0.18412	7
MITF	3	rs112664266	rs2163326	69876683	0.833471	T	G	0.78661	-0.0275172	0.00591891	3.3e-06	0.00047134	intron_variant					0.201063	5.856	0.13454	5
MITF	3	rs112664266	rs4579020	69878028	0.831864	A	C	0.787464	-0.0277694	0.00594221	3e-06	0.000529636	intron_variant					0.234382	6.336	0.34847	6
MITF	3	rs112664266	rs56155813	69879509	0.834247	A	G	0.786041	-0.0272549	0.00591482	4.1e-06	0.000389433	intron_variant					-0.333253	0.291	0.63123	5
MITF	3	rs112664266	rs58711181	69880552	0.834263	C	T	0.786071	-0.0273318	0.00591517	3.8e-06	0.000412992	intron_variant					0.123248	4.645	0.0135	5
MITF	3	rs112664266	rs17638538	69880673	0.834146	A	T	0.786044	-0.0272867	0.00591521	4e-06	0.000398665	intron_variant					-0.00834	2.5	0	5
MITF	3	rs112664266	rs60438183	69880729	0.834151	C	T	0.786059	-0.0272829	0.00591598	4e-06	0.000396439	intron_variant					0.225155	6.206	0.14427	5
MITF	3	rs112664266	rs78094954	69881136	0.833	G	A	0.786259	-0.02722	0.00591726	4.2e-06	0.000375863	intron_variant					-0.149886	1.006	0.13454	5
MITF	3	rs112664266	rs79658882	69881186	0.834278	T	A	0.786099	-0.0273086	0.00591601	3.9e-06	0.000404416	intron_variant					0.056288	3.529	0.13454	5
MITF	3	rs112664266	rs62252182	69881433	0.834278	A	G	0.786099	-0.0273092	0.00591601	3.9e-06	0.000404605	intron_variant					0.111524	4.453	0.60906	4
MITF	3	rs112664266	rs62252218	69882568	0.833712	C	T	0.785937	-0.027387	0.00591574	3.7e-06	0.000430344	intron_variant					-0.341088	0.275	0.56761	3a
MITF	3	rs112664266	rs62252219	69882748	0.833718	T	C	0.785945	-0.0275323	0.00591474	3.2e-06	0.000483953	intron_variant					0.285919	7.03	0.6777	5
MITF	3	rs112664266	rs62252225	69884055	0.833855	C	T	0.785877	-0.0278682	0.0059161	2.5e-06	0.000628192	intron_variant					-0.542201	0.065	0.18412	7
MITF	3	rs112664266	rs62252226	69885246	0.835586	G	A	0.786246	-0.0275223	0.00591702	3.3e-06	0.000476358	intron_variant					-0.048075	1.964	0.18412	7
MITF	3	rs112664266	rs74956589	69886006	0.835771	A	G	0.78621	-0.027624	0.00591664	3e-06	0.000516735	intron_variant					0.821646	12.12	0.0149	6
MITF	3	rs112664266	rs62252228	69886816	0.835517	G	A	0.786232	-0.027618	0.00591737	3.1e-06	0.000512979	intron_variant					0.08987	4.093	0.13454	5
MITF	3	rs112664266	rs1367370	69887656	0.847314	A	G	0.78842	-0.0279252	0.00593735	2.6e-06	0.000609245	intron_variant					0.736996	11.45	0.60906	4
MITF	3	rs112664266	rs79563518	69888242	0.847743	C	A	0.788358	-0.0279429	0.00593727	2.5e-06	0.000618019	intron_variant					0.025343	3.019	0.39922	3a
MITF	3	rs112664266	rs62252229	69888407	0.846991	C	G	0.788565	-0.027892	0.00594073	2.7e-06	0.000586385	intron_variant					0.281079	6.967	0.60906	4
MITF	3	rs112664266	rs62252230	69888682	0.846973	C	T	0.78828	-0.0281147	0.00593548	2.2e-06	0.000712986	intron_variant					0.236339	6.364	0.35246	5
MITF	3	rs112664266	rs74280296	69889006	0.847368	T	A	0.788429	-0.0278517	0.00593755	2.7e-06	0.000574453	intron_variant					0.057966	3.557	0.13454	5
MITF	3	rs112664266	rs62252232	69889257	0.841183	A	T	0.786884	-0.0277558	0.00592013	2.8e-06	0.000566406	intron_variant					0.013402	2.829	0.6352	3a
MITF	3	rs112664266	rs75300766	69890064	0.847326	G	A	0.788457	-0.0278231	0.00593762	2.8e-06	0.000561498	intron_variant					0.041664	3.286	0.13454	5
MITF	3	rs112664266	rs62252233	69890439	0.847122	A	G	0.788387	-0.0278377	0.0059376	2.8e-06	0.000568041	intron_variant					0.250013	6.553	0.18412	7
MITF	3	rs112664266	rs62252234	69890474	0.840957	T	G	0.786737	-0.028055	0.00591956	2.1e-06	0.000720102	intron_variant					0.817693	12.09	0.15852	6
MITF	3	rs112664266	rs62252237	69893495	0.848496	A	G	0.788418	-0.0281319	0.00594135	2.2e-06	0.000707675	intron_variant					0.31902	7.456	0.18412	7
MITF	3	rs112664266	rs62252238	69893570	0.848735	T	C	0.788458	-0.0281491	0.00594165	2.2e-06	0.00071666	intron_variant					0.69606	11.12	0.18412	7
MITF	3	rs112664266	rs62252239	69893971	0.859772	G	T	0.789838	-0.0287221	0.00596335	1.5e-06	0.00104785	intron_variant					0.123951	4.657	0.60906	4
MITF	3	rs112664266	rs62252240	69894042	0.848637	C	T	0.78853	-0.0281507	0.00594426	2.2e-06	0.000710849	intron_variant					0.439209	8.809	0.0075	3a
MITF	3	rs112664266	rs2014255	69895022	0.848776	G	A	0.788435	-0.0281235	0.00594347	2.2e-06	0.000697612	intron_variant					-0.146279	1.03	0.13454	5
MITF	3	rs112664266	rs57788691	69897450	0.84252	G	T	0.787492	-0.0288312	0.00593202	1.2e-06	0.00128847	intron_variant					1.1446	14.34	0.60906	4
MITF	3	rs112664266	rs62253174	69898414	0.812366	C	T	0.78082	-0.0292425	0.00587793	6.5e-07	0.00224353	intron_variant					0.110811	4.441	0.13454	5
MITF	3	rs112664266	rs62253176	69906231	0.991087	T	G	0.814922	-0.035213	0.00626892	1.9e-08	0.0713943	intron_variant					0.110508	4.436	0.13454	5
MITF	3	rs112664266	rs62253177	69906267	0.957611	T	C	0.809072	-0.0338423	0.00619007	4.6e-08	0.0307557	intron_variant					1.49948	16.26	0.13454	5
MITF	3	rs112664266	rs62253178	69906370	0.991092	T	C	0.814881	-0.0352177	0.00626807	1.9e-08	0.0719931	intron_variant					-0.171455	0.869	0.13454	5
MITF	3	rs112664266	rs62253179	69906486	0.991092	C	A	0.814877	-0.0352197	0.006268	1.9e-08	0.0721468	intron_variant					-0.147449	1.022	0.18412	7
MITF	3	rs112664266	rs112664266	69906503	1	GC	G	0.813461	-0.0354246	0.00626943	1.6e-08	0.0861149	intron_variant					-0.292636	0.385	0.39351	6
MITF	3	rs112664266	rs62253180	69906572	0.991092	A	G	0.814865	-0.0352255	0.00626801	1.9e-08	0.072519	intron_variant					0.213913	6.045	0.39056	5
MITF	3	rs112664266	rs62253181	69906755	0.991092	A	G	0.814864	-0.0352427	0.00626807	1.9e-08	0.0736236	intron_variant					0.522433	9.612	0	5
MITF	3	rs112664266	rs62253182	69907115	0.991092	G	A	0.814829	-0.0352513	0.00626794	1.9e-08	0.0742404	intron_variant					-0.929896	0.004	0.18412	7
MITF	3	rs112664266	rs62253183	69907344	0.990928	C	T	0.814797	-0.0352071	0.00626787	1.9e-08	0.0713826	intron_variant					0.2768	6.912	0.58955	5
MITF	3	rs112664266	rs79375047	69907706	0.991009	C	T	0.814896	-0.0350329	0.00626994	2.3e-08	0.0604912	intron_variant					0.247183	6.514	0.63769	2b
MITF	3	rs112664266	rs62253185	69907875	0.991009	G	A	0.8149	-0.035051	0.00626995	2.3e-08	0.0614711	intron_variant					0.16211	5.264	0.58955	5
MITF	3	rs112664266	rs7623486	69909094	0.955521	A	G	0.808432	-0.0338872	0.00618525	4.3e-08	0.0327305	intron_variant					-0.104808	1.362	0.18412	7
MITF	3	rs112664266	rs9867045	69909425	0.955204	T	C	0.807938	-0.0334901	0.00618336	6.1e-08	0.0232806	intron_variant					0.179203	5.527	0.18412	7
FNDC3B	3	rs4894803	rs11386443	171759410	0.933204	C	CT	0.590261	-0.0290312	0.00494174	4.2e-09	0.0150308	intron_variant					1.43563	15.91	0.49614	2b
FNDC3B	3	rs4894803	rs1499813	171760427	0.933192	T	C	0.587467	-0.0297883	0.00491794	1.4e-09	0.0443785	intron_variant					0.591637	10.24	0.7516	2b
FNDC3B	3	rs4894803	rs17460016	171774601	0.968741	G	C	0.592919	-0.0304603	0.00494079	7e-10	0.086217	intron_variant					0.061902	3.623	0.6777	5
FNDC3B	3	rs4894803	rs9647379	171785168	0.976842	G	C	0.589766	-0.0307023	0.0049391	5.1e-10	0.11824	intron_variant					0.027221	3.05	0.78065	3a
FNDC3B	3	rs4894803	rs4894803	171800256	1	A	G	0.590522	-0.0321429	0.00495543	8.8e-11	0.659298	intron_variant					2.30172	22	0.60906	4
FNDC3B	3	rs4894803	rs4894808	171833266	0.875434	G	C	0.599936	-0.0308438	0.00503734	9.2e-10	0.0678744	intron_variant					-0.382915	0.205	0.99	5
CDKN1A	6	rs146170154	rs730506	36645968	0.98512	G	C	0.801464	-0.0502621	0.00608637	1.5e-16	0.212683	upstream_gene_variant					0.135084	4.837	0.60906	4
CDKN1A	6	rs146170154	rs4151702	36645988	0.984736	G	C	0.801454	-0.0503717	0.00608662	1.3e-16	0.246107	upstream_gene_variant					0.168871	5.369	0.58955	5
CDKN1A	6	rs146170154	rs146170154	36646768	1	C	CTA	0.800951	-0.0507578	0.00611053	9.8e-17	0.318809	intron_variant					0.40507	8.452	0.60906	4
CDKN1A	6	rs146170154	rs3176326	36647289	0.993687	G	A	0.801363	-0.0503949	0.00610576	1.5e-16	0.205587	intron_variant					0.675188	10.95	0.60906	4
CDKN1A	6	rs146170154	6:36648064_CGCGT_C	36648064	0.904001	CGCGT	C	0.78134	-0.0495525	0.00624478	2.1e-15	0.0159626	intron_variant					0.853246	12.37	0.55744	2b
TFEB	6	6:41650225_CT_C	rs9462735	41646839	0.909604	C	T	0.651985	0.0262012	0.00507314	2.4e-07	0.0226518	downstream_gene_variant					0.041347	3.281	0.60906	4
TFEB	6	6:41650225_CT_C	rs742734	41648050	0.911259	G	A	0.652242	0.0263478	0.00507318	2.1e-07	0.0263008	downstream_gene_variant					-0.11731	1.253	0	5
TFEB	6	6:41650225_CT_C	6:41650225_CT_C	41650225	1	CT	C	0.616203	0.0280682	0.00507629	3.2e-08	0.159017	downstream_gene_variant					-0.028774	2.212	0.57256	3a
TFEB	6	6:41650225_CT_C	rs6927249	41650430	0.911926	G	A	0.652818	0.0268197	0.00507082	1.2e-07	0.0433477	downstream_gene_variant					0.060487	3.599	0.77783	2b
TFEB	6	6:41650225_CT_C	rs9471625	41651447	0.910805	C	G	0.652866	0.0266728	0.00507167	1.4e-07	0.0370431	downstream_gene_variant					-0.211425	0.666	0.60906	4
TFEB	6	6:41650225_CT_C	rs14063	41652136	0.910573	G	A	0.652964	0.0266572	0.00507171	1.5e-07	0.0364416	3_prime_UTR_variant					0.340338	7.72	0.60906	4
TFEB	6	6:41650225_CT_C	rs1076727	41654110	0.90893	G	A	0.652608	0.0268076	0.00506929	1.2e-07	0.0431542	intron_variant					0.437421	8.791	0.13454	5
TFEB	6	6:41650225_CT_C	rs9462736	41655340	0.906105	C	T	0.65354	0.0271077	0.00507248	9.1e-08	0.0580929	intron_variant					-0.157053	0.958	0.55436	1f
TFEB	6	6:41650225_CT_C	rs9471627	41658112	0.54571	G	C	0.53946	0.0263957	0.00485184	5.3e-08	0.0934302	intron_variant					-0.391617	0.193	0.98086	3a
TFEB	6	6:41650225_CT_C	rs1015149	41658889	0.543671	C	T	0.539774	0.02628	0.00484992	6e-08	0.0830184	synonymous_variant					0.775644	11.76	0.70497	4
TFEB	6	6:41650225_CT_C	rs9471628	41662299	0.901184	G	A	0.653076	0.0270192	0.00506888	9.8e-08	0.053972	intron_variant					-0.394897	0.189	0.60016	3a
TFEB	6	6:41650225_CT_C	rs7761800	41662843	0.54416	G	C	0.539054	0.026203	0.00485369	6.7e-08	0.074539	intron_variant					0.061407	3.615	0.60906	4
TFEB	6	6:41650225_CT_C	rs7775136	41662890	0.543926	C	G	0.538927	0.0263792	0.00485361	5.5e-08	0.0907689	intron_variant					-0.164173	0.913	0.60906	4
TFEB	6	6:41650225_CT_C	rs4541741	41664032	0.547768	C	A	0.539572	0.0262352	0.00486086	6.8e-08	0.0741099	intron_variant					-0.101863	1.389	0.78228	6
TFEB	6	6:41650225_CT_C	rs9462738	41664501	0.889811	G	T	0.655195	0.0276081	0.00507452	5.3e-08	0.0977345	intron_variant					-0.157421	0.956	0.55324	1f
XPO7	8	rs56397354	rs56317071	21775838	0.979266	G	C	0.896107	-0.0450718	0.00792497	1.3e-08	0.0264877	upstream_gene_variant					0.111484	4.452	0.85691	2b
XPO7	8	rs56397354	rs61494024	21776681	0.893097	T	A	0.886413	-0.041064	0.00761832	7e-08	0.00493201	upstream_gene_variant					0.119372	4.582	0.60906	4
XPO7	8	rs56397354	rs35643944	21777791	0.980352	C	T	0.895924	-0.0453187	0.00791984	1.1e-08	0.0322855	intron_variant					0.27998	6.953	0.69075	2b
XPO7	8	rs56397354	8:21779820_CTT_C	21779820	0.978398	CTT	C	0.896486	-0.0443908	0.00794636	2.3e-08	0.0150408	intron_variant					0.224965	6.204	0.72661	2b
XPO7	8	rs56397354	rs55918560	21788600	0.983576	C	A	0.895798	-0.0450758	0.00790794	1.2e-08	0.0284215	intron_variant					-0.32085	0.317	0.18412	7
XPO7	8	rs56397354	rs28640935	21799245	0.89648	G	A	0.886111	-0.0405126	0.00760236	9.9e-08	0.00354711	intron_variant					0.784023	11.83	0.85643	5
XPO7	8	rs56397354	rs751274185	21802860	0.983437	TAGAC	T	0.896844	-0.0449442	0.00797391	1.7e-08	0.0199801	intron_variant					-0.03617	2.114	0.58955	5
XPO7	8	rs56397354	rs7846485	21803735	0.910649	C	A	0.887963	-0.0407356	0.00763665	9.6e-08	0.00366385	intron_variant					-0.035116	2.128	0.48867	5
XPO7	8	rs56397354	rs6998692	21805265	0.910809	T	C	0.887918	-0.0406709	0.00763611	1e-07	0.0035091	intron_variant					0.273132	6.864	0.71345	3a
XPO7	8	rs56397354	rs56372765	21806803	0.983378	G	A	0.895736	-0.0451536	0.00789715	1.1e-08	0.0313871	intron_variant					-0.023144	2.289	0.33881	3a
XPO7	8	rs56397354	rs13439474	21810603	0.893967	G	A	0.885875	-0.0404517	0.00758559	9.7e-08	0.00361103	intron_variant					-0.099394	1.412	0.00333	6
XPO7	8	rs56397354	rs56177941	21811993	0.918594	A	C	0.887213	-0.0424573	0.0076168	2.5e-08	0.0135017	intron_variant					0.429282	8.707	0.48867	5
XPO7	8	rs56397354	rs17060677	21813140	0.91971	C	T	0.887339	-0.0426303	0.00762198	2.2e-08	0.0150126	intron_variant					-0.17672	0.839	0.13454	5
XPO7	8	rs56397354	rs28372085	21815009	0.984421	C	T	0.895741	-0.0447629	0.0078967	1.4e-08	0.0237352	intron_variant					0.04524	3.345	0.58955	5
XPO7	8	rs56397354	rs6996876	21815378	0.912647	G	A	0.88808	-0.0411415	0.00764204	7.3e-08	0.00477444	intron_variant					-0.168339	0.888	0.67778	3a
XPO7	8	rs56397354	rs76129401	21819285	0.981157	G	A	0.896244	-0.0455344	0.00791469	8.8e-09	0.0385307	intron_variant					-0.463745	0.115	0.58955	5
XPO7	8	rs56397354	8:21819366_GT_G	21819366	0.983049	GT	G	0.895914	-0.0446286	0.00790868	1.7e-08	0.0205737	intron_variant					0.080744	3.939	0.60906	4
XPO7	8	rs56397354	rs7834729	21821778	0.911682	G	T	0.888162	-0.0413524	0.00764018	6.2e-08	0.00557838	intron_variant					0.304175	7.265	0.60906	4
XPO7	8	rs56397354	rs58725593	21823173	0.90814	G	C	0.888459	-0.0416137	0.00765051	5.3e-08	0.0064601	intron_variant					0.06759	3.718	0.70497	4
XPO7	8	rs56397354	rs59293270	21823487	0.907228	C	T	0.88856	-0.0416978	0.00765914	5.2e-08	0.00663981	intron_variant					0.215795	6.072	1	2c
XPO7	8	rs56397354	rs756400662	21826820	0.908763	TTATGC	T	0.888906	-0.0414403	0.00767221	6.6e-08	0.00527383	intron_variant					0.111457	4.452	0.60906	4
XPO7	8	rs56397354	rs17060681	21827391	0.909076	G	A	0.888899	-0.0417641	0.00766145	5e-08	0.00689996	intron_variant					-0.110473	1.312	0.58955	5
XPO7	8	rs56397354	rs17060685	21830295	0.915643	A	G	0.888396	-0.0415265	0.00764077	5.5e-08	0.00629724	intron_variant					1.69898	17.47	0.18412	7
XPO7	8	rs56397354	rs17060688	21831376	0.981059	G	A	0.89641	-0.0456515	0.00790404	7.7e-09	0.0438188	intron_variant					-0.293366	0.383	0.18412	7
XPO7	8	rs56397354	rs17060689	21831510	0.981059	C	A	0.89641	-0.0456563	0.0079039	7.6e-09	0.0439978	intron_variant					-0.090618	1.496	0.18412	7
XPO7	8	rs56397354	rs1807953	21833374	0.912828	G	C	0.888714	-0.0424856	0.00764227	2.7e-08	0.0124699	intron_variant					-0.089211	1.51	0.50723	2b
XPO7	8	rs56397354	rs878871	21834456	0.914848	C	G	0.88838	-0.0418232	0.00763317	4.3e-08	0.00800808	intron_variant					0.004755	2.695	0.13454	5
XPO7	8	rs56397354	rs59650417	21834814	0.985299	G	A	0.895986	-0.0456479	0.00788954	7.2e-09	0.0463843	intron_variant					-0.00358	2.57	0.13454	5
XPO7	8	rs56397354	rs3830281	21835585	0.914307	C	CT	0.888303	-0.042117	0.00763531	3.5e-08	0.00981119	intron_variant					1.18096	14.55	0.60906	4
XPO7	8	rs56397354	rs900778	21835907	0.899697	G	A	0.885475	-0.0418321	0.00757695	3.4e-08	0.0100054	intron_variant					0.05309	3.476	0.60906	4
XPO7	8	rs56397354	rs28583947	21837994	0.915426	C	G	0.888458	-0.0416584	0.0076344	4.9e-08	0.0070846	intron_variant					0.506506	9.464	0.13454	5
XPO7	8	rs56397354	rs56057561	21838789	0.92323	T	C	0.887592	-0.043329	0.0076077	1.2e-08	0.0266796	intron_variant					0.676006	10.95	0.18412	7
XPO7	8	rs56397354	rs2306642	21839020	0.92323	T	C	0.887591	-0.0433356	0.00760772	1.2e-08	0.0268094	intron_variant					-0.030306	2.192	0.37805	6
XPO7	8	rs56397354	rs2306643	21839093	0.922066	T	G	0.887555	-0.043357	0.00760695	1.2e-08	0.0273288	intron_variant					0.074762	3.839	0.4855	6
XPO7	8	rs56397354	rs7843147	21839668	0.912126	G	A	0.888665	-0.0416939	0.00764385	4.9e-08	0.00701223	intron_variant					-0.276149	0.43	0.18412	7
XPO7	8	rs56397354	rs17060709	21842728	0.92285	G	C	0.887348	-0.0432375	0.0076065	1.3e-08	0.0250409	intron_variant					-0.109712	1.318	0.84691	3a
XPO7	8	rs56397354	rs3943207	21845619	0.924295	G	T	0.887778	-0.0434683	0.00761585	1.1e-08	0.0286271	intron_variant					0.939247	13	0.13454	5
XPO7	8	rs56397354	rs6990535	21847424	0.916833	G	A	0.888255	-0.0417239	0.0076356	4.6e-08	0.00739032	intron_variant					-0.222406	0.619	0.58955	5
XPO7	8	rs56397354	rs56062629	21847855	0.89491	G	C	0.903547	-0.0461263	0.00816574	1.6e-08	0.0219075	splice_region_variant,synonymous_variant					0.350305	7.839	0.0135	5
XPO7	8	rs56397354	rs10503714	21850656	0.915094	A	G	0.888068	-0.0415951	0.00762871	5e-08	0.0069184	intron_variant					0.065802	3.688	0.18412	7
XPO7	8	rs56397354	8:21850658_CTT_C	21850658	0.987223	CTT	C	0.896056	-0.0453088	0.0078963	9.6e-09	0.0352413	intron_variant					-0.232496	0.578	0.18412	7
XPO7	8	rs56397354	rs564256339	21852575	0.898769	AAATAAT	A	0.885908	-0.0405466	0.00758535	9e-08	0.00386346	intron_variant					-0.093775	1.465	0.49716	6
XPO7	8	rs56397354	rs3214963	21860308	0.912217	T	TAA	0.885858	-0.0418614	0.00757961	3.3e-08	0.0101157	intron_variant					0.112653	4.472	0.99	5
XPO7	8	rs56397354	rs17060733	21866933	0.9127	T	C	0.88526	-0.042401	0.00758976	2.3e-08	0.0144219	downstream_gene_variant					-0.082139	1.581	0.60906	4
XPO7	8	rs56397354	rs56397354	21870528	1	A	G	0.894772	-0.0475442	0.00789545	1.7e-09	0.186398	intergenic_variant					0.339733	7.713	0.0065	5
XPO7	8	rs56397354	rs10086975	21870967	0.924282	C	A	0.888137	-0.0441016	0.00767958	9.3e-09	0.0352666	intergenic_variant					0.773306	11.74	0.60906	4
XPO7	8	rs56397354	rs55798233	21880741	0.865896	A	C	0.904324	-0.0464738	0.00830889	2.2e-08	0.0163108	upstream_gene_variant					-0.016202	2.386	0.16543	6
XPO7	8	rs56397354	rs73223780	21895070	0.62962	G	A	0.924039	-0.0498291	0.00933749	9.5e-08	0.00448565	downstream_gene_variant					-0.044691	2.006	0.60906	4
LINC00964	8	8:125858538_GA_G	rs12541595	125857359	0.989594	G	T	0.689325	-0.0341199	0.0052447	7.7e-11	0.08299	upstream_gene_variant					-0.195453	0.74	0.2212	6
LINC00964	8	8:125858538_GA_G	rs72716972	125858521	0.989613	G	A	0.689311	-0.0340909	0.00524241	7.9e-11	0.081517	upstream_gene_variant					-0.041559	2.045	0	5
LINC00964	8	8:125858538_GA_G	8:125858538_GA_G	125858538	1	GA	G	0.688225	-0.0352061	0.00526631	2.3e-11	0.272094	upstream_gene_variant					-0.048639	1.957	0.18297	5
LINC00964	8	8:125858538_GA_G	rs35006907	125859817	0.979783	C	A	0.687036	-0.0343358	0.00522667	5.1e-11	0.125443	upstream_gene_variant					0.099745	4.258	0.60906	4	1	Heart_Atrial_Appendage;Heart_Left_Ventricle
LINC00964	8	8:125858538_GA_G	rs34866937	125859850	0.980641	G	A	0.686705	-0.0345032	0.00522571	4e-11	0.156092	upstream_gene_variant					0.710658	11.24	0.60906	4	1	Heart_Left_Ventricle
LINC00964	8	8:125858538_GA_G	rs7461129	125861374	0.977317	C	T	0.685661	-0.0339871	0.00521922	7.4e-11	0.0860624	intron_variant,non_coding_transcript_variant					0.087993	4.061	0.60906	4
LINC00964	8	8:125858538_GA_G	rs55679363	125867834	0.97515	A	T	0.685337	-0.0345198	0.005217	3.7e-11	0.17117	intron_variant,non_coding_transcript_variant					0.071075	3.777	1	5
LINC00964	8	8:125858538_GA_G	rs12542527	125876444	0.829925	A	G	0.716687	-0.0332003	0.00537424	6.5e-10	0.0106367	intron_variant,non_coding_transcript_variant					0.001282	2.643	0.66931	6
LINC00964	8	8:125858538_GA_G	rs28455756	125894151	0.82163	C	T	0.720467	-0.0328444	0.00540365	1.2e-09	0.00581486	intron_variant,non_coding_transcript_variant					-0.546809	0.063	0.60906	4
PTK2	8	rs62521953	rs10112148	141709868	0.857053	T	C	0.460239	0.0269007	0.00486411	3.2e-08	0.000742177	intron_variant					0.194752	5.762	0.74167	2b
PTK2	8	rs62521953	rs11986785	141711951	0.858597	T	C	0.460023	0.026909	0.00486496	3.2e-08	0.000745346	intron_variant					-0.104022	1.369	0.00333	5
PTK2	8	rs62521953	rs11166995	141719251	0.857953	A	G	0.460139	0.0267674	0.00486173	3.7e-08	0.000647314	intron_variant					-0.015919	2.39	0.55436	1f
PTK2	8	rs62521953	rs7461251	141721788	0.885891	T	C	0.454493	0.0275477	0.00486144	1.5e-08	0.00158874	intron_variant					-0.141257	1.066	0.60906	4
PTK2	8	rs62521953	rs11166996	141722660	0.885528	A	G	0.454407	0.0275773	0.00486098	1.4e-08	0.00164937	intron_variant					-0.033826	2.145	0.66931	6
PTK2	8	rs62521953	rs4543590	141725834	0.885288	T	C	0.454341	0.027606	0.00486059	1.4e-08	0.00170983	intron_variant					0.010519	2.784	0.18412	7
PTK2	8	rs62521953	rs13280245	141727310	0.885407	T	G	0.454321	0.027547	0.00486005	1.4e-08	0.00160164	intron_variant					0.687652	11.05	0.13454	5
PTK2	8	rs62521953	rs13257090	141729463	0.674594	C	T	0.514708	0.0268373	0.0048351	2.8e-08	0.000824558	intron_variant					-0.253087	0.503	0.13454	5
PTK2	8	rs62521953	rs13276301	141730727	0.885422	T	G	0.454298	0.0275625	0.00486095	1.4e-08	0.00162146	intron_variant					0.079273	3.915	0.34712	6
PTK2	8	rs62521953	rs13276886	141730890	0.674057	T	C	0.514469	0.0266407	0.0048348	3.6e-08	0.0006598	intron_variant					0.04869	3.402	0.13454	5
PTK2	8	rs62521953	rs11783573	141731000	0.887306	A	G	0.454244	0.0276166	0.00486132	1.3e-08	0.00172302	intron_variant					-0.545507	0.063	0.17448	6
PTK2	8	rs62521953	rs13273943	141734885	0.709311	A	C	0.48184	0.0266068	0.00483731	3.8e-08	0.000625253	intron_variant					-0.161999	0.926	0.79882	2b
PTK2	8	rs62521953	rs11783270	141735794	0.887403	T	G	0.454263	0.0276017	0.00486002	1.4e-08	0.00170752	intron_variant					-0.060975	1.811	0.60906	4
PTK2	8	rs62521953	rs6578131	141741118	0.885647	C	T	0.54544	-0.0275455	0.00485874	1.4e-08	0.00161232	intron_variant					-0.052531	1.91	0	5
PTK2	8	rs62521953	rs4961288	141741468	0.885748	G	A	0.545516	-0.027585	0.00485898	1.4e-08	0.00168577	intron_variant					-0.22134	0.623	0.18412	7
PTK2	8	rs62521953	rs45613837	141744917	0.878549	G	A	0.550915	-0.0274075	0.00486579	1.8e-08	0.00131328	intron_variant					-0.539632	0.066	0	5
PTK2	8	rs62521953	rs57416159	141746995	0.890452	T	G	0.546772	-0.027909	0.00485358	8.9e-09	0.00255587	intron_variant					0.022278	2.97	0.935	5
PTK2	8	rs62521953	rs4961289	141748265	0.875821	G	T	0.548144	-0.027587	0.00485232	1.3e-08	0.00176379	intron_variant					-0.138246	1.088	0.18412	7
PTK2	8	rs62521953	rs11464275	141749052	0.890817	A	AT	0.546956	-0.0278091	0.00485595	1e-08	0.00223622	intron_variant					-0.00634	2.529	0.46462	5
PTK2	8	rs62521953	rs4445273	141750673	0.886088	C	T	0.54576	-0.0274036	0.00485048	1.6e-08	0.00144072	intron_variant					-0.132607	1.13	0.13454	5
PTK2	8	rs62521953	rs4961290	141751712	0.886209	C	A	0.545827	-0.0273793	0.00485053	1.7e-08	0.00140011	intron_variant					0.139314	4.905	0.18412	7
PTK2	8	rs62521953	rs3923115	141754451	0.885183	G	A	0.545776	-0.0275072	0.0048511	1.4e-08	0.00161928	intron_variant					-0.155696	0.967	0.60906	4
PTK2	8	rs62521953	8:141755184_TAAC_T	141755184	0.885304	TAAC	T	0.545812	-0.0274517	0.00485139	1.5e-08	0.00151492	intron_variant					-0.098552	1.42	0.37805	6
PTK2	8	rs62521953	rs35426024	141755310	0.884674	G	A	0.54582	-0.0272567	0.0048504	1.9e-08	0.00121543	intron_variant					-0.002981	2.579	0.6855	5
PTK2	8	rs62521953	rs4510908	141755859	0.885289	A	G	0.54572	-0.027589	0.00485104	1.3e-08	0.0017826	intron_variant					-0.017918	2.362	0.58955	5
PTK2	8	rs62521953	8:141758595_CAAA_C	141758595	0.888174	CAAA	C	0.546188	-0.0273233	0.00485191	1.8e-08	0.0013005	intron_variant					-0.119261	1.237	0.68464	3a
PTK2	8	rs62521953	rs6578132	141762558	0.885616	G	A	0.545929	-0.027587	0.00485149	1.3e-08	0.00177326	intron_variant					0.050075	3.425	0.18412	7
PTK2	8	rs62521953	rs6993266	141762659	0.680921	G	A	0.487119	-0.0270709	0.00483232	2.1e-08	0.00109826	intron_variant					0.021736	2.961	0.18412	7
PTK2	8	rs62521953	rs62524103	141766916	0.885976	A	G	0.545001	-0.0273848	0.00485302	1.7e-08	0.00138695	intron_variant					-0.065087	1.764	0.2909	6
PTK2	8	rs62521953	rs6578133	141773852	0.885125	T	A	0.545517	-0.0274414	0.00485106	1.5e-08	0.0015	intron_variant					-0.172497	0.863	0.17627	5
PTK2	8	rs62521953	rs7840381	141774282	0.811665	A	C	0.567631	-0.0277571	0.00487367	1.2e-08	0.00187501	intron_variant					0.107125	4.38	0.60906	4
PTK2	8	rs62521953	rs4378011	141774576	0.88632	A	G	0.545367	-0.0275052	0.0048522	1.4e-08	0.00160414	intron_variant					1.28062	15.09	0.53685	3a
PTK2	8	rs62521953	rs4246123	141775168	0.885571	C	A	0.545702	-0.0275554	0.00485214	1.4e-08	0.00170172	intron_variant					-0.122399	1.211	0.13454	5
PTK2	8	rs62521953	rs4246124	141775337	0.887213	C	T	0.545827	-0.0274776	0.00485265	1.5e-08	0.00154883	intron_variant					-0.234385	0.571	0.57102	5
PTK2	8	rs62521953	8:141777548_GT_G	141777548	0.886969	GT	G	0.545509	-0.0274476	0.0048513	1.5e-08	0.00150856	intron_variant					-0.239788	0.551	0.60906	4
PTK2	8	rs62521953	rs4961291	141777775	0.886187	A	G	0.545436	-0.0273805	0.0048519	1.7e-08	0.0013899	intron_variant					0.071191	3.779	0.13454	5
PTK2	8	rs62521953	rs6578135	141778649	0.881392	G	A	0.543769	-0.0274629	0.00485453	1.5e-08	0.00150433	intron_variant					-0.215001	0.65	0.60906	4
PTK2	8	rs62521953	rs4554515	141778693	0.88033	T	G	0.543651	-0.0273813	0.00485443	1.7e-08	0.00136901	intron_variant					-0.055999	1.869	0.70497	4
PTK2	8	rs62521953	rs10875458	141779826	0.885796	C	A	0.545662	-0.0274258	0.00485202	1.6e-08	0.00146399	intron_variant					-0.10738	1.339	0.67	5
PTK2	8	rs62521953	8:141782053_AT_A	141782053	0.86857	AT	A	0.548013	-0.0269727	0.00486987	3e-08	0.000777704	intron_variant					-0.209297	0.675	0.3316	6
PTK2	8	rs62521953	rs4246125	141788529	0.819476	G	T	0.565717	-0.0279258	0.00489238	1.1e-08	0.00202333	intron_variant					-0.114336	1.278	0.18412	7
PTK2	8	rs62521953	rs7843014	141790481	0.88677	A	C	0.545928	-0.0271586	0.00485576	2.2e-08	0.00104941	intron_variant					-0.096877	1.436	0.58955	5
PTK2	8	rs62521953	rs4246126	141790892	0.888006	C	A	0.546048	-0.0276784	0.00485338	1.2e-08	0.0019499	intron_variant					-0.197555	0.73	0.18412	7
PTK2	8	rs62521953	rs57872448	141807240	0.856556	T	G	0.554604	-0.0272482	0.00486755	2.2e-08	0.0010809	intron_variant					-0.01217	2.444	0.93	2a
PTK2	8	rs62521953	rs200159515	141807241	0.875032	TCTG	T	0.552244	-0.0269776	0.00487237	3.1e-08	0.000770229	intron_variant					-0.156925	0.959
PTK2	8	rs62521953	rs62524109	141807467	0.861293	A	G	0.555861	-0.0275093	0.00486821	1.6e-08	0.00145519	intron_variant					-0.149418	1.009	0.58955	5
PTK2	8	rs62521953	rs4961233	141808948	0.889027	C	G	0.545757	-0.0272226	0.00485287	2e-08	0.00115041	intron_variant					-0.336695	0.284	0.96	1e
PTK2	8	rs62521953	rs4961293	141812374	0.888973	C	T	0.546018	-0.0273881	0.00485362	1.7e-08	0.00138698	intron_variant					0.022765	2.978	0.18412	7
PTK2	8	rs62521953	rs556223753	141814327	0.88993	C	CT	0.546729	-0.0279858	0.00486672	8.9e-09	0.00256641	intron_variant					-0.290269	0.391	0.50003	6
PTK2	8	rs62521953	rs7839697	141814665	0.889461	A	T	0.545741	-0.027493	0.0048529	1.5e-08	0.00157438	intron_variant					-0.133463	1.124	0.18412	7
PTK2	8	rs62521953	rs760662207	141823839	0.889064	CAACCCCAAACTAGAAG	C	0.546917	-0.0277716	0.00485986	1.1e-08	0.00208573	intron_variant					-0.108604	1.328	0.18412	7
PTK2	8	rs62521953	rs34805555	141823930	0.890181	T	TG	0.546034	-0.0275065	0.00485346	1.4e-08	0.00159364	intron_variant					0.102274	4.3	0.18412	7
PTK2	8	rs62521953	rs4531098	141824906	0.889432	C	A	0.546406	-0.0274523	0.00485462	1.6e-08	0.00148502	intron_variant					-0.102167	1.386	0.18412	7
PTK2	8	rs62521953	rs4404962	141824936	0.890181	A	C	0.546026	-0.0275103	0.00485352	1.4e-08	0.00160011	intron_variant					-0.12167	1.217	0	6
PTK2	8	rs62521953	rs4604495	141824972	0.889432	G	C	0.546411	-0.027451	0.00485461	1.6e-08	0.00148287	intron_variant					-0.06556	1.759	0.18412	7
PTK2	8	rs62521953	rs4480166	141825269	0.889426	G	T	0.546403	-0.0274556	0.00485471	1.6e-08	0.00148988	intron_variant					0.173906	5.446	0.35246	5
PTK2	8	rs62521953	rs4961296	141825581	0.888749	G	C	0.546107	-0.0273742	0.00485462	1.7e-08	0.00135613	intron_variant					-0.053829	1.895	0.42365	6
PTK2	8	rs62521953	rs4291312	141826138	0.887854	T	C	0.54619	-0.0275071	0.00485406	1.5e-08	0.00158864	intron_variant					-0.42151	0.156	0.11237	6
PTK2	8	rs62521953	rs10090774	141826739	0.888397	C	T	0.546277	-0.0274184	0.00485459	1.6e-08	0.00142786	intron_variant					0.024381	3.004	0.265	6
PTK2	8	rs62521953	rs11166999	141829810	0.888097	G	A	0.546365	-0.02744	0.00485473	1.6e-08	0.00146289	intron_variant					-0.112204	1.297	0.02312	5
PTK2	8	rs62521953	rs7001489	141830437	0.888103	A	T	0.546353	-0.0274319	0.00485468	1.6e-08	0.00144963	intron_variant					0.103935	4.327	0.58955	5
PTK2	8	rs62521953	rs7010459	141831241	0.888097	T	C	0.546334	-0.0274137	0.00485471	1.6e-08	0.001419	intron_variant					-0.509953	0.082	0.60906	4
PTK2	8	rs62521953	rs9650572	141831989	0.888853	C	T	0.546206	-0.027386	0.00485527	1.7e-08	0.00136918	intron_variant					-0.290946	0.389	0.52489	1f
PTK2	8	rs62521953	rs6578139	141833530	0.887935	G	A	0.546258	-0.0274945	0.0048547	1.5e-08	0.00155906	intron_variant					-0.238313	0.556	1	5
PTK2	8	rs62521953	rs759296108	141833566	0.890973	CTT	C	0.546143	-0.0275071	0.0048541	1.5e-08	0.00158823	intron_variant					0.00762	2.739
PTK2	8	rs62521953	rs12542138	141833938	0.8893	G	A	0.549243	-0.0280058	0.00486054	8.3e-09	0.00273736	intron_variant					0.218429	6.11	0.18412	7
PTK2	8	rs62521953	rs7001591	141834000	0.888047	G	A	0.546281	-0.0275338	0.00485479	1.4e-08	0.00163127	intron_variant					-0.383888	0.204	0.51392	7
PTK2	8	rs62521953	rs6578140	141834110	0.888047	T	A	0.546279	-0.027532	0.00485475	1.4e-08	0.00162826	intron_variant					0.055258	3.512	0.13454	5
PTK2	8	rs62521953	rs10088621	141838226	0.889843	C	T	0.545837	-0.0274609	0.00485323	1.5e-08	0.00151334	intron_variant					-0.487927	0.097	0.23675	6
PTK2	8	rs62521953	rs7826800	141838412	0.889796	C	T	0.54584	-0.0275398	0.00485324	1.4e-08	0.00165918	intron_variant					-0.168539	0.887	0.26465	6
PTK2	8	rs62521953	rs4961297	141839234	0.889849	G	A	0.545831	-0.0274282	0.00485306	1.6e-08	0.00145838	intron_variant					-0.567082	0.054	0.18412	7
PTK2	8	rs62521953	rs753034519	141839387	0.890656	TG	T	0.545831	-0.027309	0.00485447	1.8e-08	0.00125858	intron_variant					-0.529412	0.071
PTK2	8	rs62521953	rs4434666	141840168	0.890501	A	G	0.545639	-0.0272604	0.00485314	1.9e-08	0.00119976	intron_variant					-0.117649	1.25	0.18412	7
PTK2	8	rs62521953	rs4246127	141840645	0.889838	G	A	0.545814	-0.0273888	0.00485328	1.7e-08	0.00139111	intron_variant					0.350292	7.839	0.15359	6
PTK2	8	rs62521953	rs4246128	141840739	0.889637	G	A	0.545809	-0.0274044	0.00485322	1.6e-08	0.00141711	intron_variant					-0.064642	1.769	0.58955	5
PTK2	8	rs62521953	rs4961234	141840881	0.893877	T	C	0.546569	-0.0275806	0.00485487	1.3e-08	0.00172207	intron_variant					0.065268	3.68	0.08	5
PTK2	8	rs62521953	rs13251663	141841577	0.889953	A	G	0.454234	0.027434	0.00485277	1.6e-08	0.00147098	intron_variant					0.126391	4.696	0.67022	3a
PTK2	8	rs62521953	rs13438888	141841942	0.676032	A	T	0.485422	-0.0269177	0.00482487	2.4e-08	0.00096381	intron_variant					-0.374994	0.217	0	5
PTK2	8	rs62521953	rs10090297	141847666	0.884748	A	G	0.452548	0.0272189	0.00485655	2.1e-08	0.00111938	intron_variant					-0.027473	2.23	0.67778	3a
PTK2	8	rs62521953	rs6982216	141848241	0.886035	G	A	0.452957	0.0273501	0.00485721	1.8e-08	0.0012973	intron_variant					-0.551227	0.061	0.18412	7
PTK2	8	rs62521953	rs11167001	141854402	0.890713	T	G	0.454377	0.0273823	0.00485453	1.7e-08	0.00136973	intron_variant					-0.011833	2.449	0.68344	3a
PTK2	8	rs62521953	rs11167002	141854509	0.889844	G	C	0.454235	0.0274442	0.00485338	1.6e-08	0.00148277	intron_variant					-0.041398	2.047	0.18653	6
PTK2	8	rs62521953	rs146710564	141854531	0.889825	T	TTAAA	0.45488	0.0277612	0.00485985	1.1e-08	0.00206053	intron_variant					-0.006215	2.531	0.16346	6
PTK2	8	rs62521953	rs13256088	141854956	0.887965	T	C	0.455412	0.0272272	0.00485653	2.1e-08	0.00113029	intron_variant					0.108831	4.408	0.18412	7
PTK2	8	rs62521953	rs13256101	141854964	0.887492	T	C	0.455678	0.027147	0.00485769	2.3e-08	0.00102313	intron_variant					0.056502	3.533	0.18412	7
PTK2	8	rs62521953	rs11787521	141855093	0.889897	C	T	0.454225	0.0274138	0.00485354	1.6e-08	0.00142977	intron_variant					0.157011	5.185	0.60906	4
PTK2	8	rs62521953	rs7815191	141855656	0.895626	C	G	0.546889	-0.0277513	0.00485382	1.1e-08	0.00211833	intron_variant					-0.052089	1.915	0.58955	5
PTK2	8	rs62521953	rs10094003	141857154	0.890059	C	T	0.454562	0.027282	0.00485373	1.9e-08	0.00122556	intron_variant					-0.264592	0.466	0.18412	7
PTK2	8	rs62521953	rs4327896	141857322	0.894773	A	C	0.546846	-0.0276878	0.00485437	1.2e-08	0.00195891	intron_variant					-0.022832	2.293	0.18412	7
PTK2	8	rs62521953	rs10087782	141858620	0.91246	T	C	0.448931	0.0281912	0.00485979	6.6e-09	0.00342949	intron_variant					-0.170545	0.875	0.46462	5
PTK2	8	rs62521953	rs62521878	141860132	0.466999	C	T	0.701661	-0.0288933	0.00528164	4.5e-08	0.000578743	intron_variant					-0.307553	0.347	0.18412	7
PTK2	8	rs62521953	rs10105905	141860895	0.912177	G	C	0.448958	0.028181	0.00485949	6.7e-09	0.00339485	intron_variant					-0.387149	0.199	0.55324	1f
PTK2	8	rs62521953	rs11997647	141861738	0.912009	G	A	0.448852	0.028215	0.00485997	6.4e-09	0.00352402	intron_variant					-0.675189	0.024	0.18412	7
PTK2	8	rs62521953	rs62521879	141861929	0.467503	G	C	0.701585	-0.0289206	0.00528244	4.4e-08	0.00059273	intron_variant					-0.135793	1.106	0.13454	5
PTK2	8	rs62521953	rs11785111	141862562	0.912221	T	C	0.448971	0.0281701	0.00485969	6.8e-09	0.00334651	intron_variant					-0.447946	0.129	0.99917	3a
PTK2	8	rs62521953	rs13282141	141862791	0.91222	G	A	0.449015	0.028257	0.00485936	6.1e-09	0.00372066	intron_variant					-0.304454	0.355	0.18412	7
PTK2	8	rs62521953	rs57310088	141863295	0.91159	T	TC	0.447703	0.0279396	0.00486663	9.4e-09	0.00243169	intron_variant					-0.259188	0.483	0.8132	5
PTK2	8	rs62521953	rs11786116	141864096	0.91228	A	G	0.448967	0.0282111	0.00485986	6.4e-09	0.00351025	intron_variant					0.042851	3.305	0.20285	6
PTK2	8	rs62521953	rs4961298	141865465	0.467303	C	T	0.702111	-0.0289006	0.00528474	4.5e-08	0.000573319	intron_variant					-0.42505	0.152	0.01278	6
PTK2	8	rs62521953	rs4961236	141865895	0.896	T	C	0.547098	-0.0279051	0.00485506	9.1e-09	0.00251936	intron_variant					-0.307015	0.349	0.60906	4
PTK2	8	rs62521953	rs13253993	141867516	0.912915	T	A	0.448966	0.0282044	0.00485994	6.5e-09	0.00348042	intron_variant					0.08127	3.948	0.85903	2b
PTK2	8	rs62521953	rs7005021	141869896	0.918023	G	T	0.552269	-0.0285884	0.00486097	4.1e-09	0.00548179	intron_variant					-0.186732	0.785	0.20075	6
PTK2	8	rs62521953	rs13271554	141873688	0.913653	A	G	0.449088	0.0280873	0.00485986	7.5e-09	0.00302898	intron_variant					0.151149	5.093	0.31248	1f
PTK2	8	rs62521953	rs58081397	141873724	0.420673	T	C	0.722549	-0.0297018	0.00538913	3.6e-08	0.000738809	intron_variant					0.096055	4.196	0.41686	5
PTK2	8	rs62521953	rs62521881	141874677	0.467414	C	T	0.702047	-0.0289113	0.00528319	4.4e-08	0.000584641	intron_variant					-0.00222	2.59	0.18412	7
PTK2	8	rs62521953	rs13265942	141875162	0.912808	T	G	0.448935	0.0282474	0.00486005	6.2e-09	0.00366111	intron_variant					-0.089096	1.511	0.60906	4
PTK2	8	rs62521953	rs62521882	141875230	0.421848	G	A	0.722546	-0.0298283	0.00539338	3.2e-08	0.000821596	intron_variant					-0.077563	1.629	0.60906	4
PTK2	8	rs62521953	rs7815898	141876541	0.838022	C	G	0.573326	-0.028738	0.00488454	4e-09	0.00558107	intron_variant					-0.213273	0.657	0.18412	7
PTK2	8	rs62521953	rs7008498	141877028	0.913497	A	G	0.448934	0.028131	0.00486055	7.1e-09	0.00317589	intron_variant					0.120228	4.596	0.47966	3a
PTK2	8	rs62521953	rs9324536	141878414	0.913227	T	C	0.44808	0.0280718	0.00486282	7.8e-09	0.00291571	intron_variant					0.649335	10.73	0.41664	3a
PTK2	8	rs62521953	rs62521883	141879067	0.468837	T	A	0.701821	-0.029114	0.00528334	3.6e-08	0.000721051	intron_variant					-0.451407	0.126	0.16346	6
PTK2	8	rs62521953	rs11167005	141883156	0.914681	C	T	0.449327	0.0283043	0.00485967	5.7e-09	0.00392912	intron_variant					-0.250443	0.512	0.55436	1f
PTK2	8	rs62521953	rs11775840	141883233	0.914022	A	G	0.449173	0.0284001	0.00485965	5.1e-09	0.00440833	intron_variant					0.021079	2.951	0.60906	4
PTK2	8	rs62521953	rs4074812	141883529	0.914792	G	A	0.449339	0.028297	0.00485983	5.8e-09	0.00389071	intron_variant					0.246044	6.499	0.58955	5
PTK2	8	rs62521953	rs71308991	141883566	0.910884	T	TC	0.449352	0.0281571	0.00487241	7.5e-09	0.00302682	intron_variant					-0.031561	2.175	0.63783	5
PTK2	8	rs62521953	rs4074813	141883751	0.892766	G	A	0.454541	0.0274733	0.00485387	1.5e-08	0.0015291	intron_variant					0.007557	2.738	0.08	5
PTK2	8	rs62521953	rs11777688	141887269	0.89326	G	T	0.454483	0.027454	0.00485454	1.6e-08	0.00148872	intron_variant					-0.295186	0.378	0.18412	7
PTK2	8	rs62521953	rs13258028	141890513	0.91533	T	G	0.448882	0.0282747	0.00486065	6e-09	0.0037673	intron_variant					-0.246333	0.527	0.60906	4
PTK2	8	rs62521953	rs13261338	141891821	0.915448	A	G	0.448949	0.0282754	0.0048602	6e-09	0.00378193	intron_variant					0.192097	5.722	0.005	3a
PTK2	8	rs62521953	rs7830394	141894741	0.915268	A	G	0.449021	0.0282532	0.00486052	6.1e-09	0.00367491	intron_variant					-0.057272	1.854	0.18412	7
PTK2	8	rs62521953	rs11167006	141895497	0.915333	A	G	0.448979	0.0282779	0.0048604	6e-09	0.00378814	intron_variant					0.123128	4.643	0.13454	5
PTK2	8	rs62521953	rs11998619	141895696	0.892982	C	G	0.454175	0.027577	0.00485478	1.3e-08	0.00171583	intron_variant					0.07143	3.783	0.23772	5
PTK2	8	rs62521953	rs1868280	141896254	0.892919	G	A	0.45421	0.0276464	0.0048548	1.2e-08	0.00186084	intron_variant					0.174736	5.459	0.32067	1f
PTK2	8	rs62521953	rs62521899	141896624	0.468278	G	A	0.702341	-0.0286059	0.00528747	6.3e-08	0.000417232	intron_variant					0.137172	4.871	0.58955	5
PTK2	8	rs62521953	rs11991796	141898518	0.916237	T	C	0.448851	0.0281473	0.0048613	7e-09	0.00322191	intron_variant					-0.041484	2.046	0.29483	5
PTK2	8	rs62521953	rs778527833	141898872	0.893644	CT	C	0.454369	0.0274234	0.00485535	1.6e-08	0.00142926	intron_variant					-0.169085	0.883
PTK2	8	rs62521953	rs13250888	141899030	0.916014	A	G	0.449248	0.0282666	0.00486015	6e-09	0.0037436	intron_variant					0.085546	4.02	0.29759	5
PTK2	8	rs62521953	rs1448226	141904388	0.894283	A	G	0.453876	0.027456	0.00485605	1.6e-08	0.00147789	intron_variant					0.233145	6.319	0.13454	5
PTK2	8	rs62521953	rs13258420	141905612	0.916522	C	A	0.449032	0.0281245	0.00486104	7.2e-09	0.00314112	intron_variant					0.783237	11.82	0.60906	4
PTK2	8	rs62521953	8:141906897_GGGT_G	141906897	0.88877	GGGT	G	0.444999	0.0274975	0.00492697	2.4e-08	0.000995224	intron_variant					-0.222641	0.618	0.67017	2b
PTK2	8	rs62521953	rs11783743	141907217	0.910472	A	G	0.451524	0.02797	0.00486208	8.8e-09	0.00259721	intron_variant					0.463524	9.052	0.65638	5
PTK2	8	rs62521953	rs2369410	141910640	0.922007	G	A	0.55323	-0.0282988	0.00486573	6e-09	0.00374667	intron_variant					-0.021255	2.315	0.65852	5
PTK2	8	rs62521953	rs4961300	141910867	0.922462	A	G	0.553357	-0.0284506	0.00486558	5e-09	0.00449837	intron_variant					-0.096906	1.435	0.51392	7
PTK2	8	rs62521953	rs555061582	141910996	0.423059	G	GA	0.72352	-0.0298496	0.00540433	3.3e-08	0.000790851	intron_variant					-0.154691	0.973	0	6
PTK2	8	rs62521953	rs13255947	141911445	0.916676	T	C	0.448942	0.0285014	0.00486205	4.6e-09	0.00489875	intron_variant					1.02695	13.61	0.18412	7
PTK2	8	rs62521953	rs6992780	141911621	0.921943	A	G	0.553258	-0.0284291	0.00486483	5.1e-09	0.0044062	intron_variant					0.116504	4.535	0.13454	5
PTK2	8	rs62521953	rs62521902	141911774	0.921772	T	C	0.555379	-0.0281768	0.00487642	7.6e-09	0.00301683	intron_variant					0.055132	3.51	0.42619	6
PTK2	8	rs62521953	rs13277099	141915071	0.917533	T	G	0.448626	0.028437	0.00486032	4.9e-09	0.0045873	intron_variant					-0.050334	1.937	0.85033	5
PTK2	8	rs62521953	8:141915450_CA_C	141915450	0.915377	CA	C	0.447684	0.027928	0.00486584	9.5e-09	0.00241114	intron_variant					-0.182754	0.806	0.509	5
PTK2	8	rs62521953	rs13270279	141915664	0.917846	C	T	0.44877	0.028365	0.00485946	5.3e-09	0.00423181	intron_variant					-0.443834	0.133	0.18412	7
PTK2	8	rs62521953	rs71308995	141916188	0.916829	C	CA	0.44833	0.0276686	0.0048602	1.2e-08	0.00184431	intron_variant					0.070246	3.763	0.58955	5
PTK2	8	rs62521953	rs13250787	141916932	0.916438	G	T	0.449293	0.0282569	0.00486095	6.1e-09	0.00368051	intron_variant					-0.162058	0.926	0.12626	6
PTK2	8	rs62521953	rs11774679	141917656	0.916641	A	T	0.448348	0.0276509	0.00486024	1.3e-08	0.00180603	intron_variant					0.107367	4.384	0.61865	5
PTK2	8	rs62521953	rs11777839	141917894	0.916419	G	T	0.44936	0.0283224	0.0048605	5.6e-09	0.00399273	intron_variant					-0.117555	1.251	0.55324	1f
PTK2	8	rs62521953	8:141918030_TG_T	141918030	0.916615	TG	T	0.44827	0.0276678	0.00486031	1.3e-08	0.00184127	intron_variant					-0.202926	0.704	0.60906	4
PTK2	8	rs62521953	rs11167007	141918181	0.916475	G	C	0.449348	0.0283308	0.00486054	5.6e-09	0.00403203	intron_variant					0.03987	3.256	0.18068	5
PTK2	8	rs62521953	rs13264974	141918720	0.916475	C	A	0.449348	0.0283315	0.00486055	5.6e-09	0.00403514	intron_variant					0.080138	3.929	0.45294	5
PTK2	8	rs62521953	rs11778798	141918880	0.916475	G	A	0.449335	0.028238	0.00486048	6.3e-09	0.00360974	intron_variant					0.102123	4.297	0.12222	1f
PTK2	8	rs62521953	rs9886378	141920837	0.917675	C	T	0.448827	0.0281913	0.00485924	6.6e-09	0.0034426	intron_variant					-0.344701	0.269	0.60906	4
PTK2	8	rs62521953	8:141921145_AT_A	141921145	0.906641	AT	A	0.445086	0.0276341	0.00488268	1.5e-08	0.00153397	intron_variant					-0.067881	1.733	0.57256	3a
PTK2	8	rs62521953	rs10089610	141921613	0.917382	G	T	0.448945	0.0282539	0.00485944	6.1e-09	0.00370489	intron_variant					-0.193309	0.751	0.58955	5
PTK2	8	rs62521953	rs62521905	141921751	0.922769	A	C	0.553262	-0.0282712	0.00486313	6.1e-09	0.00368929	intron_variant					0.005294	2.704	0.58955	5
PTK2	8	rs62521953	rs144110268	141921835	0.914788	A	ATAGAT	0.450856	0.0272155	0.00486476	2.2e-08	0.00105928	intron_variant					-0.199302	0.722	0.17931	6
PTK2	8	rs62521953	rs4357336	141922847	0.917382	C	T	0.44895	0.0282442	0.00485943	6.2e-09	0.00366242	intron_variant					-0.116588	1.259	0.18412	7
PTK2	8	rs62521953	8:141924518_GT_G	141924518	0.911158	GT	G	0.443481	0.0281062	0.00489782	9.6e-09	0.0024115	intron_variant					-0.14523	1.038	0.20016	6
PTK2	8	rs62521953	rs13254151	141925310	0.917374	T	C	0.448974	0.0282754	0.00485978	5.9e-09	0.00379269	intron_variant					-0.486285	0.098	0.49417	3a
PTK2	8	rs62521953	rs12156427	141925808	0.468203	C	A	0.702288	-0.0285868	0.00528288	6.3e-08	0.000419331	intron_variant					-0.017819	2.363	0.85033	5
PTK2	8	rs62521953	rs13273095	141926938	0.917382	T	A	0.448913	0.0282801	0.00485938	5.9e-09	0.00382441	intron_variant					-0.014051	2.417	0.62064	5
PTK2	8	rs62521953	rs6987946	141927659	0.923487	T	C	0.55349	-0.0285123	0.00486273	4.5e-09	0.00494041	intron_variant					0.046176	3.361	0.58955	5
PTK2	8	rs62521953	rs10111363	141928350	0.919457	A	C	0.448658	0.0283455	0.00486039	5.5e-09	0.00410789	intron_variant					-0.170973	0.872	1	5
PTK2	8	rs62521953	rs11778436	141930146	0.917899	C	G	0.449059	0.0281277	0.00485829	7.1e-09	0.00321163	intron_variant					0.392516	8.317	0.25592	5
PTK2	8	rs62521953	rs200844227	141932130	0.68775	CA	C	0.51246	0.0272254	0.00483268	1.8e-08	0.00131122	intron_variant					0.555094	9.907	0.60906	4
PTK2	8	rs62521953	rs13253989	141932462	0.906371	T	C	0.452532	0.0279359	0.00486075	9.1e-09	0.00251658	intron_variant					0.140546	4.925	0.60906	4
PTK2	8	rs62521953	rs11785722	141933513	0.906292	T	C	0.452521	0.0279862	0.00486094	8.5e-09	0.00266749	intron_variant					-0.470403	0.11	0.60906	4
PTK2	8	rs62521953	rs11781505	141933729	0.906361	C	A	0.452529	0.0279146	0.00486083	9.3e-09	0.00245276	intron_variant					-0.310802	0.34	0.44208	1f
PTK2	8	rs62521953	rs10103265	141934938	0.918261	C	T	0.448905	0.0281412	0.00485825	6.9e-09	0.00326458	intron_variant					-0.231833	0.581	0.18412	7
PTK2	8	rs62521953	rs13250232	141937206	0.917825	T	C	0.448753	0.028337	0.00485992	5.5e-09	0.00407924	intron_variant					-0.037625	2.096	0.995	5
PTK2	8	rs62521953	rs10111852	141937541	0.69238	C	T	0.509662	0.0280183	0.00482984	6.6e-09	0.00341221	intron_variant					-0.249102	0.517	0.55436	1f
PTK2	8	rs62521953	rs11781072	141938139	0.917465	C	T	0.448881	0.0282144	0.00486084	6.5e-09	0.00350095	intron_variant					-0.19927	0.722	0.18412	7
PTK2	8	rs62521953	rs13262831	141939266	0.918321	A	G	0.448861	0.0281293	0.0048583	7e-09	0.00321754	intron_variant					-0.217318	0.64	0.18412	7
PTK2	8	rs62521953	rs11786423	141939570	0.917898	T	C	0.448804	0.0283073	0.00485934	5.7e-09	0.0039521	intron_variant					0.211717	6.013	0.18412	7
PTK2	8	rs62521953	rs35397973	141939856	0.91347	C	CT	0.453023	0.028073	0.00487809	8.7e-09	0.00263928	intron_variant					-0.175781	0.845	0.65649	3a
PTK2	8	rs62521953	rs34438579	141941169	0.843843	CA	C	0.428208	0.0273588	0.00489132	2.2e-08	0.00105854	intron_variant					-0.685375	0.022
PTK2	8	rs62521953	rs11784127	141941507	0.917898	C	T	0.448804	0.0283084	0.00485936	5.7e-09	0.00395677	intron_variant					-0.10466	1.363	0.5185	5
PTK2	8	rs62521953	rs11774672	141941532	0.917898	T	C	0.448804	0.0283073	0.00485934	5.7e-09	0.0039521	intron_variant					-0.253479	0.502	0.42695	5
PTK2	8	rs62521953	rs61307926	141942354	0.917894	C	G	0.44882	0.0283388	0.00485942	5.5e-09	0.00410196	intron_variant					-0.525238	0.074	0.58955	5
PTK2	8	rs62521953	rs11167008	141943029	0.917898	T	G	0.448808	0.0283081	0.00485942	5.7e-09	0.00395374	intron_variant					-0.388181	0.198	0.02028	6
PTK2	8	rs62521953	rs11167009	141943073	0.917774	C	G	0.44885	0.0283415	0.00485935	5.5e-09	0.00411722	intron_variant					0.114075	4.495	0.5804	6
PTK2	8	rs62521953	rs12544802	141943746	0.468549	G	A	0.702331	-0.0286241	0.0052822	6e-08	0.000437254	intron_variant					-0.138808	1.084	0.18412	7
PTK2	8	rs62521953	rs1349081	141944082	0.917942	T	C	0.448823	0.0282964	0.0048596	5.8e-09	0.00389397	intron_variant					-0.13778	1.091	0.18412	7
PTK2	8	rs62521953	rs59603876	141944095	0.911507	C	CA	0.456067	0.0287091	0.00488565	4.2e-09	0.00534942	intron_variant					0.012175	2.81	0	6
PTK2	8	rs62521953	rs56200899	141944401	0.468328	G	A	0.702574	-0.0288069	0.00528584	5e-08	0.000517356	intron_variant					-0.135229	1.11	0.84935	3a
PTK2	8	rs62521953	8:141944540_AT_A	141944540	0.470112	AT	A	0.70242	-0.0290059	0.0052911	4.2e-08	0.000617416	intron_variant					-0.18031	0.819	0.63783	5
PTK2	8	rs62521953	rs12550497	141945517	0.923523	T	C	0.553432	-0.0284598	0.00486266	4.8e-09	0.00464002	intron_variant					-0.008626	2.495	0.85083	5
PTK2	8	rs62521953	rs13279233	141946474	0.917942	C	T	0.448822	0.0282954	0.00485957	5.8e-09	0.0038901	intron_variant					-0.065459	1.76	0.60906	4
PTK2	8	rs62521953	rs34420883	141946962	0.916338	C	CT	0.4502	0.0282122	0.00486713	6.8e-09	0.00334744	intron_variant					-0.187227	0.782	0.72379	5
PTK2	8	rs62521953	rs9644449	141947285	0.917879	T	C	0.448678	0.0283604	0.00486064	5.4e-09	0.00417487	intron_variant					-0.032033	2.169	0.18412	7
PTK2	8	rs62521953	rs35149796	141947684	0.836741	T	TA	0.456823	0.0281908	0.00493817	1.1e-08	0.00205046	intron_variant					-0.184737	0.795	0.96	3b
PTK2	8	rs62521953	rs11775547	141948448	0.917942	A	G	0.448821	0.0282938	0.00485958	5.8e-09	0.00388239	intron_variant					0.094198	4.165	0.60906	4
PTK2	8	rs62521953	rs5895651	141949080	0.91777	A	AT	0.449323	0.0281515	0.0048603	7e-09	0.00325981	intron_variant					-0.242307	0.541	0.94917	5
PTK2	8	rs62521953	rs4961303	141950320	0.469238	T	A	0.702326	-0.0288239	0.00528307	4.9e-08	0.000534495	intron_variant					-0.215426	0.648	0.18412	7
PTK2	8	rs62521953	rs11777476	141950375	0.917946	A	G	0.448814	0.0282855	0.0048595	5.9e-09	0.00384609	intron_variant					0.071607	3.786	0.13454	5
PTK2	8	rs62521953	rs11774024	141950534	0.917946	C	T	0.448814	0.0282855	0.0048595	5.9e-09	0.00384609	intron_variant					-0.263813	0.468	0.18412	7
PTK2	8	rs62521953	rs1992889	141950841	0.91799	T	C	0.448827	0.0282686	0.00485965	6e-09	0.00376526	intron_variant					-0.745006	0.014	0.18412	7
PTK2	8	rs62521953	8:141952744_TGC_T	141952744	0.878414	TGC	T	0.465779	0.0279793	0.00489724	1.1e-08	0.00208702	intron_variant					-0.214377	0.653	0.3715	5
PTK2	8	rs62521953	rs11167010	141954210	0.918356	G	A	0.44888	0.0280927	0.00485872	7.4e-09	0.00307176	intron_variant					-0.486908	0.097	0.60906	4
PTK2	8	rs62521953	rs55967138	141954426	0.923435	C	A	0.55333	-0.0283039	0.00486329	5.9e-09	0.00383221	intron_variant					-0.041838	2.042	0.59057	2b
PTK2	8	rs62521953	rs10102796	141955675	0.918361	T	C	0.44891	0.0281066	0.00485846	7.2e-09	0.0031284	intron_variant					-0.266104	0.461	0.30584	6
PTK2	8	rs62521953	rs145524972	141955691	0.916357	C	CA	0.549862	-0.02868	0.00487995	4.2e-09	0.00537165	intron_variant					-0.251971	0.507	0.18297	5
PTK2	8	rs62521953	rs12677559	141956904	0.923692	T	C	0.553475	-0.028353	0.00486292	5.5e-09	0.00407441	intron_variant					0.323699	7.515	0.60906	4
PTK2	8	rs62521953	rs10093049	141957504	0.918361	C	G	0.448908	0.028107	0.00485843	7.2e-09	0.00313052	intron_variant					0.22594	6.217	0.18412	7
PTK2	8	rs62521953	rs34496768	141958190	0.923387	T	A	0.553323	-0.0282734	0.00486292	6.1e-09	0.00370424	intron_variant					-0.351191	0.257	0.18412	7
PTK2	8	rs62521953	8:141958692_CTT_C	141958692	0.924992	CTT	C	0.553622	-0.0284882	0.00486824	4.9e-09	0.00462153	intron_variant					0.343246	7.755	0.58955	5
PTK2	8	rs62521953	rs72685787	141960115	0.923692	C	G	0.553455	-0.0284111	0.00486293	5.1e-09	0.00436818	intron_variant					-0.041182	2.05	0.60906	4
PTK2	8	rs62521953	rs2166869	141960578	0.918011	T	C	0.448996	0.0282874	0.0048583	5.8e-09	0.00388629	intron_variant					-0.047434	1.972	0.77522	3a
PTK2	8	rs62521953	rs13269453	141961177	0.917925	C	T	0.449102	0.0282593	0.00485909	6e-09	0.00373772	intron_variant					-0.488671	0.096	0.13454	5
PTK2	8	rs62521953	rs13270490	141961179	0.917259	A	G	0.449602	0.028187	0.00486125	6.7e-09	0.00337906	intron_variant					0.016599	2.88	0.13454	5
PTK2	8	rs62521953	rs7843337	141962642	0.918006	T	C	0.449017	0.0282929	0.00485854	5.8e-09	0.00390562	intron_variant					-0.013697	2.422	0.19481	1f
PTK2	8	rs62521953	rs10088980	141963690	0.917858	C	G	0.448956	0.0283062	0.00485856	5.7e-09	0.00396782	intron_variant					-0.003036	2.578	0.60906	4
PTK2	8	rs62521953	8:141964069_AT_A	141964069	0.848954	AT	A	0.437797	0.0277695	0.00502922	3.4e-08	0.000730438	intron_variant					-0.176734	0.839	0.41664	3a
PTK2	8	rs62521953	rs11782313	141964183	0.918011	C	T	0.449002	0.0283038	0.00485855	5.7e-09	0.00395669	intron_variant					0.100663	4.273	0.13454	5
PTK2	8	rs62521953	rs10092810	141965154	0.918071	T	C	0.448978	0.0283175	0.00485852	5.6e-09	0.00402302	intron_variant					0.433056	8.746	0.66203	3a
PTK2	8	rs62521953	rs11992645	141965397	0.91807	A	G	0.448985	0.028331	0.0048584	5.5e-09	0.00409201	intron_variant					0.094253	4.166	0.60906	4
PTK2	8	rs62521953	rs1375062	141965781	0.91807	G	T	0.448989	0.0283308	0.00485844	5.5e-09	0.00408992	intron_variant					0.077143	3.879	0.60906	4
PTK2	8	rs62521953	rs6578146	141965867	0.923407	C	A	0.55337	-0.0283324	0.00486295	5.7e-09	0.0039743	intron_variant					0.716483	11.28	0.60906	4
PTK2	8	rs62521953	rs6578147	141965868	0.923355	C	G	0.553404	-0.0283517	0.00486328	5.6e-09	0.00405815	intron_variant					0.609242	10.39	0.60906	4
PTK2	8	rs62521953	rs13259836	141965888	0.918066	A	G	0.448987	0.0283399	0.00485846	5.4e-09	0.00413425	intron_variant					0.513674	9.531	0.60906	4
PTK2	8	rs62521953	rs55778432	141966929	0.923058	T	G	0.553562	-0.028415	0.00486412	5.2e-09	0.00435325	intron_variant					0.252854	6.592	0.58955	5
PTK2	8	rs62521953	rs12548549	141967272	0.922929	T	C	0.553433	-0.0284759	0.00486466	4.8e-09	0.00466648	intron_variant					0.027041	3.047	0.55436	1f
PTK2	8	rs62521953	rs11997937	141967351	0.918557	G	A	0.448715	0.0282904	0.00485955	5.8e-09	0.0038674	intron_variant					0.287734	7.053	0.60906	4
PTK2	8	rs62521953	rs11167012	141968408	0.923203	C	A	0.553474	-0.0284161	0.00486314	5.1e-09	0.0043882	intron_variant					-0.550575	0.061	0.34168	5
PTK2	8	rs62521953	rs55827446	141969272	0.918249	A	C	0.44891	0.0280569	0.00485908	7.7e-09	0.00293675	intron_variant					-0.510029	0.082	0.13454	5
PTK2	8	rs62521953	rs750953325	141969273	0.918042	AAAGGG	A	0.449227	0.0279809	0.0048607	8.6e-09	0.00265501	intron_variant					-0.11124	1.305	0.13454	5
PTK2	8	rs62521953	rs11775023	141969345	0.918127	G	C	0.449013	0.028262	0.00485827	6e-09	0.00377065	intron_variant					-0.147471	1.022	0.70695	3a
PTK2	8	rs62521953	8:141969637_CA_C	141969637	0.769649	CA	C	0.481929	0.0292399	0.00492488	2.9e-09	0.00772712	intron_variant					-0.303066	0.358
PTK2	8	rs62521953	rs11775885	141969994	0.917919	G	A	0.44895	0.0282865	0.00485857	5.8e-09	0.00387501	intron_variant					0.744305	11.51	0.60906	4
PTK2	8	rs62521953	rs13280609	141971740	0.917866	G	A	0.44896	0.0282635	0.00485855	6e-09	0.00377028	intron_variant					-0.129399	1.155	0.49589	5
PTK2	8	rs62521953	rs10103124	141972190	0.917809	C	T	0.448916	0.0282153	0.00485899	6.4e-09	0.00354862	intron_variant					-0.278078	0.425	0.1694	5
PTK2	8	rs62521953	rs10092613	141972242	0.917761	T	G	0.44891	0.028213	0.00485888	6.4e-09	0.00354151	intron_variant					0.154255	5.142	0.13454	5
PTK2	8	rs62521953	rs62521936	141972260	0.922564	T	C	0.55332	-0.0285101	0.00486276	4.5e-09	0.00492631	intron_variant					0.456245	8.98	0.13454	5
PTK2	8	rs62521953	8:141972362_AGAAGGGAGGGAG_A	141972362	0.914984	AGAAGGGAGGGAG	A	0.447596	0.0280459	0.00486976	8.5e-09	0.00270055	intron_variant					0.001293	2.643	0.10736	6
PTK2	8	rs62521953	rs10089966	141972542	0.917861	A	C	0.448921	0.028268	0.00485857	5.9e-09	0.00379013	intron_variant					-0.074834	1.658	0.13454	5
PTK2	8	rs62521953	rs13265704	141973152	0.917811	C	T	0.448953	0.0282822	0.00485843	5.8e-09	0.00385876	intron_variant					-0.032901	2.157	1	5
PTK2	8	rs62521953	rs62521937	141973524	0.923548	T	C	0.553558	-0.0283998	0.00486329	5.2e-09	0.00429878	intron_variant					0.139942	4.915	0	5
PTK2	8	rs62521953	rs9324537	141974134	0.917855	C	G	0.448982	0.0283044	0.00485869	5.7e-09	0.00395578	intron_variant					0.041238	3.279	0.13454	5
PTK2	8	rs62521953	rs727944	141975188	0.917766	T	A	0.44879	0.0282339	0.00485986	6.3e-09	0.00360714	intron_variant					0.207967	5.958	0.88556	5
PTK2	8	rs62521953	rs4440675	141975457	0.919253	T	C	0.44861	0.0281733	0.00486075	6.8e-09	0.0033355	intron_variant					0.128709	4.734	0.48256	5
PTK2	8	rs62521953	rs5895652	141976150	0.9181	G	GCCT	0.448865	0.0281881	0.00485893	6.6e-09	0.00343663	intron_variant					-0.042332	2.036	0.18412	7
PTK2	8	rs62521953	rs9324538	141976738	0.917811	A	G	0.448934	0.0282823	0.00485834	5.8e-09	0.00386158	intron_variant					0.12514	4.676	0.83183	5
PTK2	8	rs62521953	rs9324539	141976997	0.917811	C	T	0.448934	0.0282818	0.00485834	5.8e-09	0.00385926	intron_variant					0.008884	2.759	0.13454	5
PTK2	8	rs62521953	rs11990900	141977920	0.917866	C	T	0.448934	0.0282836	0.00485834	5.8e-09	0.00386759	intron_variant					0.051137	3.443	0.13454	5
PTK2	8	rs62521953	rs10104187	141978460	0.914787	T	C	0.448715	0.0278465	0.00486259	1e-08	0.00223757	intron_variant					-0.319593	0.32	0.58955	5
PTK2	8	rs62521953	rs10087115	141978830	0.917731	C	T	0.448856	0.0282023	0.00485902	6.5e-09	0.00349325	intron_variant					-0.066489	1.749	0.58955	5
PTK2	8	rs62521953	8:141980942_TTGTCTGACTACAACA_T	141980942	0.832481	TTGTCTGACTACAACA	T	0.433278	0.0286347	0.00489922	5.1e-09	0.00446126	intron_variant					0.312822	7.377	0.18412	7
PTK2	8	rs62521953	rs71310809	141980988	0.682046	C	CA	0.473489	0.026985	0.00488183	3.2e-08	0.00073337	intron_variant					-0.221405	0.623	0.96117	5
PTK2	8	rs62521953	rs11774305	141981197	0.839241	T	G	0.428804	0.0279575	0.00487801	1e-08	0.00230511	intron_variant					0.022365	2.971	0.60906	4
PTK2	8	rs62521953	rs13253978	141981754	0.839193	T	C	0.428799	0.0279689	0.00487814	9.8e-09	0.0023342	intron_variant					-0.03691	2.105	0.18412	7
PTK2	8	rs62521953	rs13278775	141981929	0.917339	G	A	0.448827	0.0284592	0.00485961	4.7e-09	0.00473449	intron_variant					-0.343309	0.271	0.13454	5
PTK2	8	rs62521953	rs35134075	141982286	0.624969	T	TA	0.488834	0.0263292	0.00483421	5.1e-08	0.000465309	intron_variant					-0.029338	2.205	0.005	5
PTK2	8	rs62521953	rs8180999	141982481	0.917335	G	A	0.448812	0.0284663	0.00485981	4.7e-09	0.00476861	intron_variant					-0.33128	0.295	0.3882	5
PTK2	8	rs62521953	rs8180948	141982653	0.839194	T	C	0.428799	0.0279739	0.00487817	9.8e-09	0.00234749	intron_variant					-0.463937	0.115	0.18412	7
PTK2	8	rs62521953	rs149311571	141982959	0.845705	T	TC	0.574499	-0.0279505	0.00489158	1.1e-08	0.00209328	intron_variant					0.486309	9.273	0.60906	4
PTK2	8	rs62521953	rs7005909	141983699	0.923592	A	G	0.553549	-0.0285228	0.00486327	4.5e-09	0.00498481	intron_variant					0.220397	6.138	0.60906	4
PTK2	8	rs62521953	rs11167013	141983912	0.422351	G	C	0.72307	-0.0295331	0.00538957	4.3e-08	0.000620643	intron_variant					-0.296268	0.375	0.37421	3a
PTK2	8	rs62521953	rs11786859	141984881	0.917628	C	T	0.448957	0.0286108	0.0048602	3.9e-09	0.00566246	intron_variant					0.028389	3.068	0.60906	4
PTK2	8	rs62521953	rs1031262	141985905	0.839608	T	G	0.428802	0.0279073	0.00487856	1.1e-08	0.00216552	intron_variant					0.093928	4.161	0.60906	4
PTK2	8	rs62521953	rs61661433	141986395	0.845663	C	T	0.573548	-0.0280287	0.00488276	9.4e-09	0.00242957	intron_variant					0.279394	6.945	0.60906	4
PTK2	8	rs62521953	rs13268565	141988000	0.918235	T	A	0.448704	0.0285302	0.00486041	4.4e-09	0.00512937	intron_variant					0.019215	2.921	0.18412	7
PTK2	8	rs62521953	rs28768427	141988685	0.900366	G	A	0.485231	0.0295993	0.00497009	2.6e-09	0.00869245	intron_variant					-0.166244	0.9	0.18412	7
PTK2	8	rs62521953	rs28814720	141988687	0.900366	A	G	0.485231	0.0295993	0.00497009	2.6e-09	0.00869245	intron_variant					0.306388	7.294	0.14464	6
PTK2	8	rs62521953	rs28858118	141988922	0.992405	G	A	0.496916	0.0311557	0.00500146	4.7e-10	0.0463341	intron_variant					0.007287	2.734	0.18412	7
PTK2	8	rs62521953	rs62521953	141988944	1	A	G	0.505568	-0.0312933	0.00500481	4e-10	0.0536244	intron_variant					0.049871	3.422	0.18412	7
PTK2	8	rs62521953	rs2369409	141989870	0.92362	A	G	0.55355	-0.0285304	0.00486517	4.5e-09	0.00496547	intron_variant					0.11148	4.452	0.75713	3a
PTK2	8	rs62521953	rs9324540	141990421	0.917824	T	G	0.448901	0.0286063	0.00486234	4e-09	0.00554894	intron_variant					0.615235	10.44	0.75931	3a
PTK2	8	rs62521953	rs10099696	141990510	0.917847	A	G	0.448815	0.028494	0.00486237	4.6e-09	0.00484463	intron_variant					0.125314	4.679	0.60906	4
PTK2	8	rs62521953	8:141991081_GA_G	141991081	0.91877	GA	G	0.448938	0.0281919	0.00486529	6.9e-09	0.00330804	intron_variant					-0.093437	1.468	0.13454	5
PTK2	8	rs62521953	rs11167015	141991440	0.919756	T	A	0.448533	0.0284347	0.00486529	5.1e-09	0.00442204	intron_variant					-0.079843	1.605	0.60906	4
PTK2	8	rs62521953	rs11780023	141992778	0.700795	T	C	0.508323	0.0277149	0.00483397	9.8e-09	0.00231143	intron_variant					-0.179855	0.822	0.58955	5
PTK2	8	rs62521953	rs11780777	141993216	0.918008	T	G	0.448707	0.0282591	0.00486787	6.4e-09	0.00352222	intron_variant					-0.148526	1.015	0.47814	5
PTK2	8	rs62521953	rs10111386	141993381	0.919676	A	G	0.448591	0.0282382	0.00486858	6.6e-09	0.00341928	intron_variant					0.200699	5.851	0.60906	4
PTK2	8	rs62521953	rs13276704	141993696	0.91799	C	T	0.448699	0.0283048	0.00486806	6.1e-09	0.00371479	intron_variant					-0.60117	0.042	0.60906	4
PTK2	8	rs62521953	rs13258775	141994240	0.918063	T	C	0.448704	0.028253	0.00486782	6.5e-09	0.00349788	intron_variant					-0.465535	0.114	0.35945	5
PTK2	8	rs62521953	rs11781807	141994393	0.920191	T	G	0.448457	0.028186	0.00486874	7.1e-09	0.00320999	intron_variant					-0.561471	0.056	0.60906	4
PTK2	8	rs62521953	rs12680723	141994803	0.923275	G	A	0.553587	-0.0285811	0.00487084	4.4e-09	0.00507665	intron_variant					0.196515	5.789	0.55436	1f
PTK2	8	rs62521953	rs11167016	141995180	0.919619	A	G	0.448577	0.0282442	0.00486877	6.6e-09	0.00343941	intron_variant					-0.562086	0.056	0.18412	7
PTK2	8	rs62521953	rs12334399	141997391	0.917673	C	T	0.44868	0.0282987	0.00486782	6.1e-09	0.00369381	intron_variant					-0.402309	0.179	0.13454	5
PTK2	8	rs62521953	rs11990541	141998014	0.917682	A	G	0.448683	0.0282903	0.00486773	6.2e-09	0.00365919	intron_variant					0.020505	2.942	0.60906	4
PTK2	8	rs62521953	8:141998143_CA_C	141998143	0.905266	CA	C	0.453166	0.0274693	0.00490127	2.1e-08	0.00112918	intron_variant					0.355802	7.903	0.5145	3a
PTK2	8	rs62521953	rs12334478	141998765	0.700763	C	G	0.508381	0.0276042	0.0048343	1.1e-08	0.00202334	intron_variant					-0.539851	0.066	0.77152	5
PTK2	8	rs62521953	rs34982618	141999108	0.918703	C	CA	0.449041	0.0281924	0.00487132	7.1e-09	0.00317926	intron_variant					-0.143739	1.048	0.60906	4
PTK2	8	rs62521953	rs11167017	142000071	0.917769	C	T	0.448694	0.0283016	0.00486776	6.1e-09	0.00370812	intron_variant					-0.488122	0.096	0.13454	5
PTK2	8	rs62521953	rs7831770	142000187	0.91773	T	A	0.448709	0.0283198	0.00486759	6e-09	0.00379394	intron_variant					0.009157	2.763	0.22271	1f
PTK2	8	rs62521953	8:142000331_AT_A	142000331	0.854684	AT	A	0.425375	0.0278397	0.00502499	3e-08	0.000808945	intron_variant					-0.372824	0.22	0.2212	6
PTK2	8	rs62521953	rs11786709	142001948	0.917735	G	A	0.44869	0.0282853	0.00486756	6.2e-09	0.00364159	intron_variant					-0.207294	0.684	0.68851	2b
PTK2	8	rs62521953	rs11780104	142002107	0.91929	C	T	0.44858	0.0282817	0.0048683	6.3e-09	0.00360797	intron_variant					-0.285911	0.403	0.63742	3a
PTK2	8	rs62521953	rs10110937	142002518	0.917735	G	A	0.448692	0.0282848	0.00486755	6.2e-09	0.00363966	intron_variant					-0.301026	0.363	0.29483	5
PTK2	8	rs62521953	rs1397381	142002897	0.83899	A	C	0.428855	0.0277944	0.00488714	1.3e-08	0.00179579	intron_variant					0.357248	7.92	0.191	5
PTK2	8	rs62521953	rs1397380	142003054	0.917735	T	C	0.448702	0.0282744	0.0048676	6.3e-09	0.00359358	intron_variant					-0.068644	1.725	0.17627	5
PTK2	8	rs62521953	rs11167018	142003311	0.917739	T	C	0.448675	0.028287	0.00486758	6.2e-09	0.00364849	intron_variant					0.799794	11.95	0.13454	5
PTK2	8	rs62521953	rs7816620	142004114	0.918072	T	C	0.448681	0.0283119	0.00486816	6e-09	0.00374389	intron_variant					-0.028283	2.219	0.2391	5
PTK2	8	rs62521953	rs7813058	142004193	0.918068	A	G	0.44868	0.0283227	0.00486808	6e-09	0.00379453	intron_variant					-0.185387	0.792	0.13454	5
PTK2	8	rs62521953	rs10109378	142004673	0.839916	T	C	0.428599	0.0278388	0.00488791	1.2e-08	0.00188169	intron_variant					-0.100859	1.398	0.77333	5
PTK2	8	rs62521953	rs10106750	142004909	0.917803	A	G	0.448649	0.0283031	0.00486894	6.1e-09	0.00368535	intron_variant					0.519903	9.589	0.22271	1f
PTK2	8	rs62521953	rs306960	142005245	0.843348	C	T	0.574458	-0.0281698	0.00489465	8.7e-09	0.00265273	intron_variant					-0.101454	1.393	0.85638	3a
PTK2	8	rs62521953	rs11784642	142005392	0.917803	G	A	0.44864	0.0282995	0.00486962	6.2e-09	0.00365279	intron_variant					-0.283436	0.41	0.60906	4
PTK2	8	rs62521953	rs11782305	142005671	0.918068	T	C	0.448672	0.0283267	0.00487101	6.1e-09	0.00373811	intron_variant					-0.227296	0.599	0.60906	4
PTK2	8	rs62521953	rs11781597	142005742	0.839839	A	C	0.42852	0.0278336	0.00488956	1.3e-08	0.00185061	intron_variant					0.036375	3.199	0.98702	2b
PTK2	8	rs62521953	rs2665883	142005913	0.923474	T	C	0.553614	-0.0283742	0.00487337	5.8e-09	0.0038937	intron_variant					0.207434	5.951	0.89938	5
PTK2	8	rs62521953	rs10106406	142006198	0.84111	C	G	0.428375	0.0278401	0.00489145	1.3e-08	0.00184216	intron_variant					-0.531748	0.07	0.67002	2b
PTK2	8	rs62521953	rs11780030	142007743	0.917965	C	G	0.448535	0.0282427	0.00487401	6.9e-09	0.00331492	intron_variant					-0.059493	1.828	0.60906	4
PTK2	8	rs62521953	rs11785430	142009527	0.919344	A	G	0.448393	0.0282076	0.00487712	7.3e-09	0.00311441	intron_variant					0.198836	5.823	0.55436	1f
PTK2	8	rs62521953	rs306957	142009592	0.923227	T	C	0.553621	-0.0282785	0.00487927	6.8e-09	0.00333944	intron_variant					0.102731	4.307	0.60906	4
PTK2	8	rs62521953	8:142010114_GA_G	142010114	0.912071	GA	G	0.446371	0.0275595	0.00490012	1.9e-08	0.00126103	intron_variant					0.066682	3.703	0.61437	3a
PTK2	8	rs62521953	rs10093977	142010684	0.917242	G	A	0.448592	0.0282356	0.00487902	7.2e-09	0.00317905	intron_variant					0.442406	8.841	0.60906	4
PTK2	8	rs62521953	rs10098028	142011053	0.916668	C	G	0.448325	0.0279532	0.00488148	1e-08	0.0022422	intron_variant					0.286598	7.039	0.60906	4
PTK2	8	rs62521953	rs306954	142012959	0.921099	C	T	0.553694	-0.0281299	0.0048893	8.7e-09	0.00262165	upstream_gene_variant					0.539901	9.771	0.44059	2b
PTK2	8	rs62521953	rs170068	142013472	0.920329	G	A	0.553597	-0.0282278	0.00489352	8e-09	0.00286127	upstream_gene_variant					-0.001874	2.595	0.60906	4
PTK2	8	rs62521953	rs143555605	142013528	0.916751	A	ATTCAGCCCACTGCAGC	0.558752	-0.0280214	0.00495408	1.5e-08	0.0015264	upstream_gene_variant					0.038268	3.23	0.60906	4
PTK2	8	rs62521953	rs1806949	142014531	0.877937	T	C	0.438401	0.0293405	0.00490932	2.3e-09	0.00973434	upstream_gene_variant					0.099254	4.249	0.13454	5
PTK2	8	rs62521953	rs306952	142014969	0.900498	T	C	0.547747	-0.0287082	0.00491556	5.2e-09	0.00436035	upstream_gene_variant					-0.278461	0.424	1	2a
PTK2	8	rs62521953	rs306951	142015648	0.898587	T	C	0.55894	-0.0295246	0.00490552	1.8e-09	0.0125234	upstream_gene_variant					0.226275	6.222	0.60906	4
PTK2	8	rs62521953	rs306950	142015850	0.84267	G	C	0.57359	-0.0276198	0.00491938	2e-08	0.00119836	upstream_gene_variant					-0.235198	0.568	0.13454	5
PTK2	8	rs62521953	rs306948	142016384	0.898379	A	C	0.558639	-0.029565	0.00490705	1.7e-09	0.0130157	upstream_gene_variant					-0.908461	0.004	0.40513	2b
PTK2	8	rs62521953	rs7824374	142016909	0.893577	A	G	0.549047	-0.0291405	0.00490565	2.8e-09	0.00783641	upstream_gene_variant					0.218561	6.112	0.07	1f
PTK2	8	rs62521953	rs10088133	142017877	0.884412	A	G	0.451437	0.0277323	0.0049364	1.9e-08	0.00122581	intergenic_variant					0.20265	5.88	0.99722	5
PTK2	8	rs62521953	rs7829671	142018135	0.892049	A	G	0.549347	-0.027814	0.00493308	1.7e-08	0.0013735	intergenic_variant					0.242447	6.449	0.13454	5
SYNPO2L	10	rs11000728	rs11000728	75404300	1	C	G	0.860099	-0.0465099	0.00697134	2.5e-11	0.127501	upstream_gene_variant					-0.030266	2.192	0.60906	4
SYNPO2L	10	rs11000728	rs41280404	75405635	0.998901	T	G	0.860251	-0.0463763	0.00697067	2.9e-11	0.112704	upstream_gene_variant					0.066951	3.708	0.57638	5
SYNPO2L	10	rs11000728	rs3740293	75406141	0.997713	A	C	0.859787	-0.0456829	0.0069581	5.2e-11	0.0630898	upstream_gene_variant					0.672305	10.92	0.34995	2b
SYNPO2L	10	rs11000728	rs34163229	75406912	0.9999	G	T	0.860115	-0.046415	0.00696176	2.6e-11	0.123615	missense_variant	0	deleterious	0.742	possibly_damaging	3.11268	23.8	0.84573	2b
SYNPO2L	10	rs11000728	rs3812629	75407290	0.9999	G	A	0.860118	-0.0464142	0.00696056	2.6e-11	0.12445	missense_variant	0	deleterious_low_confidence	0.998	probably_damaging	3.56784	25.2	0.68	2a
SYNPO2L	10	rs11000728	rs4746139	75407649	0.9999	A	C	0.860129	-0.0464111	0.0069596	2.6e-11	0.124827	synonymous_variant					0.403186	8.432	0.60906	4
SYNPO2L	10	rs11000728	rs2177843	75409877	0.945481	C	T	0.851566	-0.043143	0.00682389	2.6e-10	0.0129557	intron_variant					0.149983	5.074	0.60906	4
SYNPO2L	10	rs11000728	rs60212594	75414344	0.974342	G	C	0.858396	-0.0441182	0.00689678	1.6e-10	0.0210183	upstream_gene_variant					-0.380199	0.209	0.60906	4
SYNPO2L	10	rs11000728	rs60632610	75415677	0.973264	C	T	0.859339	-0.0451643	0.00691076	6.3e-11	0.0514891	missense_variant	0	deleterious	0.879	possibly_damaging	3.78518	26.2	0.60906	4
SYNPO2L	10	rs11000728	rs12570126	75416789	0.925011	A	G	0.852132	-0.0404619	0.00676554	2.2e-09	0.00157371	upstream_gene_variant					-0.331686	0.294	0.23	1f
SYNPO2L	10	rs11000728	rs4746140	75417249	0.92377	G	C	0.851907	-0.0405395	0.00676397	2.1e-09	0.00169914	upstream_gene_variant					0.00629	2.719	0.60906	4
SYNPO2L	10	rs11000728	rs11000734	75419663	0.911996	T	G	0.856624	-0.0413576	0.00693921	2.5e-09	0.00142596	upstream_gene_variant					0.317426	7.436	0.13454	5
SYNPO2L	10	rs11000728	rs6480708	75420114	0.92421	C	A	0.851883	-0.0407344	0.00676698	1.7e-09	0.00198844	upstream_gene_variant					-0.535931	0.068	0.3675	5
SYNPO2L	10	rs11000728	rs7915134	75420180	0.97359	C	T	0.858519	-0.044089	0.00689922	1.7e-10	0.0201711	upstream_gene_variant					-0.020165	2.33	0.13454	5
SYNPO2L	10	rs11000728	rs7900932	75420570	0.971401	T	C	0.858147	-0.0439923	0.00689253	1.7e-10	0.0191711	upstream_gene_variant					0.097035	4.212	0.60906	4
SYNPO2L	10	rs11000728	rs10824026	75421208	0.924033	G	A	0.148722	0.0407429	0.00676752	1.7e-09	0.00199789	intron_variant					-0.247504	0.523	0.85	2a
SYNPO2L	10	rs11000728	rs7394152	75421446	0.972121	C	T	0.858327	-0.0444955	0.00689914	1.1e-10	0.0294452	intron_variant					-0.060661	1.815	0.60906	4
SYNPO2L	10	rs11000728	rs7394178	75421580	0.972417	G	A	0.858338	-0.0445856	0.00689912	1e-10	0.0320361	intron_variant					-0.050921	1.929	1	5
SYNPO2L	10	rs11000728	rs7394190	75421648	0.892035	G	A	0.847093	-0.0400935	0.00668574	2e-09	0.00171507	intron_variant					0.024022	2.998	0.97433	3a
SYNPO2L	10	rs11000728	rs78249997	75422314	0.973781	C	T	0.858616	-0.044459	0.00690398	1.2e-10	0.0276621	intron_variant					-0.052835	1.906	0.60906	4
SYNPO2L	10	rs11000728	rs148321568	75428296	0.97299	A	T	0.858543	-0.0444533	0.00690511	1.2e-10	0.0273341	upstream_gene_variant					0.136349	4.857	0.67385	6
SYNPO2L	10	rs11000728	rs4745719	75430001	0.921046	A	G	0.149932	0.040784	0.00677981	1.8e-09	0.00194384	downstream_gene_variant					-0.076474	1.64	0.49716	6
SYNPO2L	10	rs11000728	rs3878005	75431078	0.930911	C	A	0.863765	-0.0414637	0.00704408	3.9e-09	0.000935543	downstream_gene_variant					-0.250621	0.512	0.18412	7
SYNPO2L	10	rs11000728	rs147790633	75447582	0.906249	T	C	0.859963	-0.0412617	0.00695734	3e-09	0.00120113	intron_variant					0.044575	3.334	0.60906	4
SYNPO2L	10	rs11000728	rs76443711	75449789	0.909937	G	C	0.860367	-0.0410186	0.00696796	3.9e-09	0.000928193	intron_variant					-0.077273	1.632	0.935	5
SYNPO2L	10	rs11000728	rs138055607	75450901	0.922292	C	G	0.862345	-0.0415993	0.00700587	2.9e-09	0.00126115	intron_variant					-0.062661	1.792	0.70497	4
SYNPO2L	10	rs11000728	rs76192127	75462510	0.928189	T	C	0.86373	-0.0422223	0.00702336	1.8e-09	0.00196502	upstream_gene_variant					-0.243271	0.538	0.58955	5
SYNPO2L	10	rs11000728	rs4745721	75464587	0.935899	C	A	0.863649	-0.0423281	0.00702722	1.7e-09	0.00210996	intron_variant,non_coding_transcript_variant					-0.145518	1.036	0.18412	7
SYNPO2L	10	rs11000728	rs2306325	75506674	0.872518	T	C	0.867306	-0.0417751	0.00707853	3.6e-09	0.00102877	synonymous_variant					0.30249	7.243	0.60906	4
SYNPO2L	10	rs11000728	rs11000764	75506864	0.872374	A	G	0.867362	-0.0415891	0.00708008	4.3e-09	0.000875016	intron_variant					0.540758	9.779	0.58955	5
SYNPO2L	10	rs11000728	rs199606790	75511886	0.871604	A	AT	0.869832	-0.0442101	0.00720699	8.6e-10	0.00423735	intron_variant					-0.124864	1.191	0.79101	5
SYNPO2L	10	rs11000728	rs78845904	75517249	0.869996	C	A	0.867621	-0.0419187	0.00709006	3.4e-09	0.00109722	intron_variant					0.00773	2.741	0.13454	5
SYNPO2L	10	rs11000728	rs4746145	75517987	0.86999	T	C	0.86757	-0.0418047	0.00709021	3.7e-09	0.000997258	intron_variant					-0.006488	2.527	0.18412	7
SYNPO2L	10	rs11000728	rs3781216	75522404	0.869717	G	A	0.86762	-0.0419085	0.00709021	3.4e-09	0.00108716	intron_variant					0.213041	6.032	0.13454	5
SYNPO2L	10	rs11000728	rs60809795	75524021	0.869715	G	A	0.867618	-0.0419234	0.00709046	3.4e-09	0.00109942	intron_variant					0.000838	2.636	0.13454	5
SYNPO2L	10	rs11000728	rs11000771	75524458	0.868918	T	G	0.867379	-0.0418178	0.0070832	3.6e-09	0.00104247	intron_variant					0.36246	7.98	0.13454	5
SYNPO2L	10	rs11000728	rs4746146	75527197	0.869716	C	T	0.867621	-0.0419104	0.00709041	3.4e-09	0.00108784	intron_variant					-0.312658	0.335	0.86333	5
SYNPO2L	10	rs11000728	rs4746147	75527708	0.869716	A	G	0.867622	-0.0419088	0.00709046	3.4e-09	0.00108613	synonymous_variant					0.04242	3.298	0.60906	4
SYNPO2L	10	rs11000728	rs3088070	75530013	0.869735	C	T	0.867631	-0.0418926	0.00709077	3.5e-09	0.00107	intron_variant					0.179733	5.535	0.055	5
SYNPO2L	10	rs11000728	rs11541237	75530962	0.86964	C	T	0.867629	-0.0418992	0.0070907	3.4e-09	0.00107625	3_prime_UTR_variant					1.20364	14.67	0.44955	3a
SYNPO2L	10	rs11000728	rs11000772	75533988	0.86964	T	G	0.867636	-0.0418878	0.00709092	3.5e-09	0.00106497	downstream_gene_variant					0.056734	3.537	0.60906	4
SYNPO2L	10	rs11000728	rs11000773	75534115	0.86964	G	T	0.867636	-0.0418878	0.00709092	3.5e-09	0.00106497	downstream_gene_variant					-0.049632	1.945	0.13454	5
SYNPO2L	10	rs11000728	rs199774269	75538843	0.857648	A	AC	0.869892	-0.0424019	0.00716413	3.2e-09	0.00115032	upstream_gene_variant					0.006281	2.719	0.57256	3a
SYNPO2L	10	rs11000728	rs11000775	75539010	0.869168	T	C	0.867573	-0.041856	0.00708926	3.5e-09	0.00104543	upstream_gene_variant					-0.204037	0.699	0.60906	4
SYNPO2L	10	rs11000728	rs78790589	75539598	0.871738	G	A	0.867926	-0.0418558	0.00709606	3.7e-09	0.0010119	upstream_gene_variant					0.181459	5.561	0.6893	3a
SYNPO2L	10	rs11000728	rs4082339	75539812	0.869742	T	C	0.867646	-0.0418329	0.0070903	3.6e-09	0.00102046	upstream_gene_variant					0.255301	6.625	0.60906	4
SYNPO2L	10	rs11000728	rs138256648	75541560	0.868569	G	GC	0.868208	-0.042053	0.00711291	3.4e-09	0.00109987	upstream_gene_variant					0.30411	7.264	0.60906	4
SYNPO2L	10	rs11000728	rs11000777	75545063	0.867977	G	C	0.867824	-0.0422115	0.00709889	2.7e-09	0.00134269	downstream_gene_variant					0.552141	9.881	0.70497	4
SYNPO2L	10	rs11000728	rs79936644	75545117	0.867977	C	T	0.867824	-0.0422122	0.00709889	2.7e-09	0.00134347	downstream_gene_variant					1.1119	14.14	0.60906	4
SYNPO2L	10	rs11000728	rs2292307	75549916	0.871601	C	A	0.867939	-0.0418792	0.00709673	3.6e-09	0.00102846	intron_variant					0.215149	6.063	0	5
SYNPO2L	10	rs11000728	rs11000780	75559077	0.869358	G	A	0.867705	-0.0425133	0.00709383	2.1e-09	0.00177346	downstream_gene_variant					0.200475	5.848	0.60906	4
SYNPO2L	10	rs11000728	rs145031720	75560383	0.866314	T	TTATCTATCTATC	0.86749	-0.0426377	0.0070949	1.9e-09	0.00195962	downstream_gene_variant					1.14948	14.37	0.439	2b
SYNPO2L	10	rs11000728	rs145031720	75560383	0.80687	T	TTATC	0.873238	-0.043566	0.00740036	3.9e-09	0.000984614	downstream_gene_variant					1.1816	14.55	0.439	2b
SYNPO2L	10	rs11000728	rs199908182	75560391	0.808035	C	CTATA	0.874755	-0.0437307	0.00746108	4.6e-09	0.000852755	downstream_gene_variant					0.354495	7.888	0.67022	3a
SYNPO2L	10	rs11000728	rs16930909	75561582	0.867334	T	C	0.867395	-0.0425318	0.00708855	2e-09	0.00184889	downstream_gene_variant					0.544068	9.808	0.60906	4
SYNPO2L	10	rs11000728	rs2075641	75562108	0.869242	G	A	0.867648	-0.0425479	0.00709309	2e-09	0.00183269	3_prime_UTR_variant					1.34561	15.43	0.55744	2b
SYNPO2L	10	rs11000728	rs4114992	75566829	0.867808	A	G	0.867411	-0.042522	0.0070895	2e-09	0.00182506	intron_variant					0.044713	3.336	0.66203	3a
SYNPO2L	10	rs11000728	rs3841208	75568759	0.867191	T	TAGAA	0.867289	-0.0426769	0.00709521	1.8e-09	0.00202262	intron_variant					-0.010998	2.461	0.65908	2b
SYNPO2L	10	rs11000728	rs2306327	75573778	0.851021	A	T	0.870013	-0.0432852	0.00714729	1.4e-09	0.0026122	upstream_gene_variant					0.82421	12.14	0.13454	5
SYNPO2L	10	rs11000728	rs1057410	75574079	0.850811	G	A	0.869949	-0.0432804	0.0071463	1.4e-09	0.0026145	upstream_gene_variant					1.07605	13.93	0.13454	5
SYNPO2L	10	rs11000728	rs113799665	75575138	0.831787	C	T	0.874133	-0.0437569	0.00732559	2.3e-09	0.00162417	upstream_gene_variant					0.291988	7.108	0.83	2a
SYNPO2L	10	rs11000728	rs12220394	75576405	0.869518	G	C	0.867484	-0.0422131	0.00709076	2.6e-09	0.00139855	upstream_gene_variant					0.778802	11.79	0.39667	5
SYNPO2L	10	rs11000728	rs12217245	75576483	0.868182	T	C	0.867273	-0.0422342	0.00708737	2.5e-09	0.00144719	upstream_gene_variant					0.116258	4.531	0.40433	5
SYNPO2L	10	rs11000728	rs4746151	75578720	0.869233	G	T	0.867526	-0.0422626	0.00709205	2.5e-09	0.00144873	intron_variant					-0.301734	0.361	0.85691	2b
SYNPO2L	10	rs11000728	rs3843939	75578948	0.869405	T	C	0.867493	-0.0422164	0.00709195	2.6e-09	0.00139434	intron_variant					0.166927	5.339	0.99	2b
RAPSN	11	rs7117277	rs201347863	47371484	0.772448	AG	A	0.287417	0.0295966	0.0054049	4.4e-08	0.00169675	downstream_gene_variant					-0.135555	1.108	0.60906	4
RAPSN	11	rs7117277	11:47371842_AT_A	47371842	0.846685	AT	A	0.27548	0.030669	0.0054566	1.9e-08	0.00381893	downstream_gene_variant					0.381851	8.199	0.91017	5
RAPSN	11	rs7117277	rs2071304	47372377	0.17876	G	C	0.680465	0.0273305	0.00520695	1.5e-07	0.00048462	downstream_gene_variant					0.157464	5.192	0.22271	1f
RAPSN	11	rs7117277	rs2856661	47374998	0.181919	A	G	0.318602	-0.027115	0.00519835	1.8e-07	0.000407639	downstream_gene_variant					-0.296466	0.375	0.18412	7
RAPSN	11	rs7117277	rs11039195	47375193	0.180876	G	A	0.682752	0.0273566	0.00520267	1.5e-07	0.000508551	downstream_gene_variant					-0.276066	0.431	0.18412	7
RAPSN	11	rs7117277	11:47375452_GAC_G	47375452	0.182955	GAC	G	0.321556	-0.027946	0.00520049	7.7e-08	0.000939119	downstream_gene_variant					0.038394	3.232	0.13454	5
RAPSN	11	rs7117277	11:47376098_GTCATCA_G	47376098	0.183051	GTCATCA	G	0.681362	0.0275837	0.00520623	1.2e-07	0.000628511	downstream_gene_variant					-0.01972	2.337	0.75198	3a
RAPSN	11	rs7117277	rs3740686	47376363	0.183643	A	G	0.320858	-0.0280201	0.00518873	6.7e-08	0.00108049	downstream_gene_variant					0.166867	5.338	0.60906	4
RAPSN	11	rs7117277	rs1057233	47376448	0.183714	G	A	0.320919	-0.0281446	0.00518636	5.7e-08	0.0012463	downstream_gene_variant					0.153545	5.13	0.55436	1f
RAPSN	11	rs7117277	rs150870784	47377415	0.184026	A	ACT	0.321025	-0.0281544	0.00518835	5.7e-08	0.00124547	intron_variant					0.267473	6.789	0.69075	2b
RAPSN	11	rs7117277	rs778933900	47377526	0.184064	AC	A	0.321132	-0.0281558	0.00518824	5.7e-08	0.00124804	intron_variant					0.160042	5.232
RAPSN	11	rs7117277	11:47377893_TCA_T	47377893	0.183933	TCA	T	0.321084	-0.0280998	0.00518804	6.1e-08	0.00117844	intron_variant					-0.132946	1.128	0.52283	2b
RAPSN	11	rs7117277	rs772018440	47378072	0.184059	TGCTCA	T	0.321472	-0.0281975	0.00519056	5.6e-08	0.00128717	intron_variant					-0.098329	1.422
RAPSN	11	rs7117277	11:47378434_TAC_T	47378434	0.172932	TAC	T	0.690084	0.0292577	0.00532603	3.9e-08	0.00184048	intron_variant					-0.091582	1.486	0.70497	4
RAPSN	11	rs7117277	rs199555322	47378476	0.172124	TCA	T	0.692291	0.0273112	0.00532748	3e-07	0.000262805	intron_variant					0.069143	3.745	0.70497	4
RAPSN	11	rs7117277	11:47378525_TCA_T	47378525	0.180008	TCA	T	0.682181	0.0270387	0.00520152	2e-07	0.000371707	intron_variant					-0.128111	1.165	0.57802	2b
RAPSN	11	rs7117277	rs76272832	47378843	0.183949	TC	T	0.321089	-0.0281455	0.00518681	5.8e-08	0.0012444	intron_variant					-0.136675	1.1	0.60906	4
RAPSN	11	rs7117277	11:47378901_TCA_T	47378901	0.182496	TCA	T	0.680563	0.0283456	0.0051955	4.9e-08	0.00146281	intron_variant					0.815461	12.07	0.8368	2b
RAPSN	11	rs7117277	rs5791757	47378911	0.184077	T	TACAC	0.321169	-0.0281167	0.0051866	5.9e-08	0.00120889	intron_variant					0.749711	11.55
RAPSN	11	rs7117277	rs762267205	47379127	0.182332	CTT	C	0.6795	0.0282794	0.00520065	5.4e-08	0.00132662	intron_variant					-0.140825	1.069
RAPSN	11	rs7117277	rs11039199	47379212	0.180497	G	C	0.682697	0.0274931	0.00519916	1.2e-07	0.00059464	intron_variant					-0.068418	1.727	0.85633	5
RAPSN	11	rs7117277	rs2084946	47379407	0.182641	C	T	0.321695	-0.0280661	0.00518151	6.1e-08	0.00117904	intron_variant					-0.347258	0.264	0.60906	4
RAPSN	11	rs7117277	rs1542321	47379615	0.183336	G	A	0.321093	-0.0282283	0.00518253	5.1e-08	0.00138956	intron_variant					0.033742	3.156	0.80226	2b
RAPSN	11	rs7117277	rs11039200	47379646	0.180439	A	C	0.682697	0.0273576	0.00519889	1.4e-07	0.000519029	intron_variant					0.981543	13.3	0.60906	4
RAPSN	11	rs7117277	11:47379840_CAT_C	47379840	0.180352	CAT	C	0.682878	0.0273147	0.00520652	1.6e-07	0.000478015	intron_variant					0.268192	6.798	0.60906	4
RAPSN	11	rs7117277	rs10734557	47380061	0.183376	A	C	0.320963	-0.0282325	0.00518308	5.1e-08	0.00139147	intron_variant					0.707603	11.21	0.8227	3a
RAPSN	11	rs7117277	rs11039202	47382426	0.190035	A	T	0.675893	0.0276828	0.0051683	8.5e-08	0.000850026	intron_variant					0.05332	3.479	0.58955	5
RAPSN	11	rs7117277	rs7105851	47383275	0.191294	T	C	0.325705	-0.0273576	0.00515849	1.1e-07	0.000640264	intron_variant					-0.013278	2.428	0.925	1b
RAPSN	11	rs7117277	rs779853599	47383457	0.190694	CTTTTAG	C	0.326855	-0.0272104	0.00516046	1.3e-07	0.000545015	intron_variant					-0.125215	1.188
RAPSN	11	rs7117277	rs10838697	47384484	0.189784	T	A	0.675037	0.0276663	0.00517188	8.8e-08	0.000819789	intron_variant					-0.302101	0.36	0	5
RAPSN	11	rs7117277	rs11039203	47384597	0.189882	A	G	0.675896	0.0276896	0.00516669	8.4e-08	0.000863458	intron_variant					-0.004066	2.562	0.13454	5
RAPSN	11	rs7117277	rs67116452	47385194	0.189898	G	A	0.675846	0.0276729	0.00516597	8.5e-08	0.000851925	intron_variant					-0.134978	1.112	0.23589	5
RAPSN	11	rs7117277	rs10838698	47385923	0.191408	G	A	0.326087	-0.0276069	0.00515398	8.5e-08	0.000848423	intron_variant					0.127511	4.715	0.22271	1f
RAPSN	11	rs7117277	rs10838699	47386073	0.191427	T	C	0.326015	-0.0275843	0.00515394	8.7e-08	0.000828927	intron_variant					0.032523	3.136	0.66703	1f
RAPSN	11	rs7117277	rs778616340	47387213	0.184663	AACTTTCAGTAAGACCTGTGGTG	A	0.682248	0.0276188	0.00522588	1.3e-07	0.000588288	intron_variant					0.24372	6.466	0.13454	5
RAPSN	11	rs7117277	rs935914	47387599	0.190161	C	T	0.326809	-0.0278757	0.00514649	6.1e-08	0.00117036	intron_variant					0.227775	6.243	0.72661	2b
RAPSN	11	rs7117277	rs35996350	47389223	0.190801	A	G	0.675468	0.0279024	0.00515782	6.3e-08	0.001131	intron_variant					0.038801	3.239	0.4945	3a
RAPSN	11	rs7117277	rs4752827	47389676	0.192294	C	G	0.326364	-0.0274288	0.0051507	1e-07	0.000717956	intron_variant					-0.232588	0.578	0.13454	5
RAPSN	11	rs7117277	rs4752987	47390692	0.19242	A	G	0.326075	-0.0277185	0.00515057	7.4e-08	0.000970697	intron_variant					-0.049326	1.949	0.59486	6
RAPSN	11	rs7117277	rs10769258	47391039	0.192448	C	T	0.326075	-0.0277172	0.00515075	7.4e-08	0.000968434	intron_variant					-0.207469	0.683	0.22271	1f
RAPSN	11	rs7117277	rs67472071	47391745	0.191295	G	A	0.675544	0.0274572	0.00516189	1e-07	0.000696731	intron_variant					0.003234	2.672	0.84691	3a
RAPSN	11	rs7117277	rs7928163	47391879	0.19278	G	A	0.326114	-0.0276751	0.00515096	7.8e-08	0.000925767	intron_variant					-0.151734	0.993	0.66864	3a
RAPSN	11	rs7117277	rs7928419	47392114	0.182587	G	A	0.329459	-0.0285063	0.00513857	2.9e-08	0.00239608	intron_variant					0.142436	4.955	1	5
RAPSN	11	rs7117277	rs202084665	47393218	0.910135	T	TA	0.740135	-0.0352664	0.00595477	3.2e-09	0.0237022	intron_variant					-0.121302	1.22	0.0125	6
RAPSN	11	rs7117277	rs11039212	47393303	0.191896	A	T	0.675427	0.0279516	0.00515898	6e-08	0.00118334	intron_variant					0.855676	12.38	0.93	1f
RAPSN	11	rs7117277	rs4992357	47393638	0.192058	T	C	0.326801	-0.0274128	0.00515045	1e-07	0.000707126	intron_variant					-0.120609	1.226	0.22271	1f
RAPSN	11	rs7117277	rs896816	47394338	0.193201	T	C	0.326419	-0.027461	0.00515179	9.8e-08	0.000737964	intron_variant					0.064638	3.669	0.19549	1f
RAPSN	11	rs7117277	rs7940536	47395240	0.19328	G	A	0.326429	-0.0274404	0.00515195	1e-07	0.000721804	intron_variant					0.055966	3.524	0.98667	1b
RAPSN	11	rs7117277	rs4752829	47396654	0.979471	G	A	0.715092	-0.0311312	0.00535094	6e-09	0.0115747	intron_variant					-0.147916	1.019	0.75948	2b
RAPSN	11	rs7117277	rs56030824	47397353	0.190906	G	A	0.677213	0.0273065	0.00516883	1.3e-07	0.00057561	intron_variant					-0.171124	0.871	0.60906	4
RAPSN	11	rs7117277	rs55677087	47397714	0.192072	C	G	0.675043	0.0278789	0.0051612	6.6e-08	0.0010833	intron_variant					0.19105	5.706	0.60906	4
RAPSN	11	rs7117277	rs12146565	47398963	0.191185	G	A	0.677459	0.027444	0.0051691	1.1e-07	0.000661695	intron_variant					0.409294	8.498	0.66261	2b
RAPSN	11	rs7117277	rs11601173	47401058	0.19249	A	G	0.675749	0.0283165	0.00516554	4.2e-08	0.00167672	upstream_gene_variant					0.058751	3.57	0.60906	4
RAPSN	11	rs7117277	rs11607981	47401060	0.192177	T	G	0.675753	0.0280683	0.00516737	5.6e-08	0.00127721	upstream_gene_variant					0.333077	7.632	0.65649	3a
RAPSN	11	rs7117277	rs11601603	47401171	0.192607	A	C	0.675487	0.028371	0.00516245	3.9e-08	0.00180789	upstream_gene_variant					0.357866	7.927	0.945	1d
RAPSN	11	rs7117277	rs7111957	47409212	0.192924	C	T	0.325517	-0.0278513	0.00515472	6.6e-08	0.00109039	intron_variant,non_coding_transcript_variant					0.080508	3.936	0.65422	6
RAPSN	11	rs7117277	rs6485753	47410200	0.192895	C	T	0.325519	-0.0278324	0.00515457	6.7e-08	0.00106989	intron_variant,non_coding_transcript_variant					-0.012314	2.442	0.69023	1f
RAPSN	11	rs7117277	rs4752990	47410393	0.191352	G	A	0.67623	0.0276907	0.00516422	8.2e-08	0.000875985	intron_variant,non_coding_transcript_variant					0.226331	6.223	0.03	1f
RAPSN	11	rs7117277	rs4752993	47410951	0.192915	T	C	0.3255	-0.0278928	0.00515472	6.3e-08	0.00113887	intron_variant,non_coding_transcript_variant					0.025033	3.014	0.55436	1f
RAPSN	11	rs7117277	rs4752994	47411065	0.192872	A	T	0.325495	-0.0278858	0.00515476	6.3e-08	0.00113029	intron_variant,non_coding_transcript_variant					-0.222641	0.618	0.949	1d
RAPSN	11	rs7117277	rs10769262	47411581	0.19285	G	A	0.325497	-0.0278685	0.00515473	6.4e-08	0.00111015	intron_variant,non_coding_transcript_variant					0.558615	9.939	0.55436	1f
RAPSN	11	rs7117277	rs12803525	47413475	0.191386	G	A	0.676195	0.0277266	0.00516333	7.9e-08	0.000913625	intron_variant,non_coding_transcript_variant					0.964411	13.18	0.79615	2b
RAPSN	11	rs7117277	rs11605672	47413733	0.191445	A	G	0.676123	0.0277859	0.00516303	7.4e-08	0.000973348	intron_variant,non_coding_transcript_variant					0.268006	6.796	0.55436	1f
RAPSN	11	rs7117277	rs61897426	47416569	0.411859	C	T	0.857062	-0.0342674	0.00689417	6.7e-07	0.000153874	intron_variant,non_coding_transcript_variant					0.174007	5.447	0.60906	4
RAPSN	11	rs7117277	rs55876153	47416636	0.191495	G	A	0.676209	0.0279256	0.00516245	6.3e-08	0.00112981	intron_variant,non_coding_transcript_variant					0.094736	4.174	0.78586	2a
RAPSN	11	rs7117277	rs12802273	47418306	0.193094	T	C	0.674416	0.0277684	0.00515531	7.2e-08	0.000996623	upstream_gene_variant					-0.047956	1.966	0.182	6
RAPSN	11	rs7117277	rs58965622	47418465	0.191599	C	G	0.676161	0.0279539	0.0051637	6.2e-08	0.00115586	upstream_gene_variant					-0.031668	2.174	0.28786	6
RAPSN	11	rs7117277	rs7924485	47419129	0.193207	A	G	0.325679	-0.0275162	0.00515449	9.4e-08	0.000770172	upstream_gene_variant					0.057093	3.543	0.60906	4
RAPSN	11	rs7117277	rs896815	47419301	0.193194	T	G	0.325817	-0.0274559	0.00515411	1e-07	0.000725087	upstream_gene_variant					0.327559	7.564	0.18412	7
RAPSN	11	rs7117277	rs1317164	47419757	0.191621	G	T	0.675967	0.0279916	0.00516293	5.9e-08	0.00120756	upstream_gene_variant					0.097837	4.226	0.8288	2b
RAPSN	11	rs7117277	rs567131718	47420586	0.191967	G	GT	0.678981	0.0280088	0.00521574	7.9e-08	0.000923436	upstream_gene_variant					-0.276104	0.431	0.83234	2b
RAPSN	11	rs7117277	rs145827802	47421134	0.188461	A	ACTCCTGACGT	0.679255	0.0269534	0.00520497	2.2e-07	0.000335601	upstream_gene_variant					-0.163017	0.92	0.42695	5
RAPSN	11	rs7117277	rs4752832	47423553	0.19214	A	G	0.326178	-0.0273077	0.00515215	1.2e-07	0.000628877	intron_variant,non_coding_transcript_variant					-0.377969	0.213	0.3675	5
RAPSN	11	rs7117277	11:47423920_GT_G	47423920	0.192502	GT	G	0.325583	-0.0273274	0.00515989	1.2e-07	0.000616173	intron_variant,non_coding_transcript_variant					-0.292383	0.385	0.15676	5
RAPSN	11	rs7117277	rs9919657	47424278	0.413585	T	G	0.856934	-0.0342596	0.00688664	6.5e-07	0.00015703	intron_variant,non_coding_transcript_variant					-0.212413	0.661	0.18412	7
RAPSN	11	rs7117277	rs11039219	47424400	0.191525	C	T	0.676041	0.0278301	0.00516176	7e-08	0.00102631	intron_variant,non_coding_transcript_variant					-0.256174	0.493	0.29483	5
RAPSN	11	rs7117277	rs10838704	47424717	0.190398	T	C	0.677721	0.0267843	0.00516994	2.2e-07	0.000337515	intron_variant,non_coding_transcript_variant					-0.37855	0.212	0.60906	4
RAPSN	11	rs7117277	rs61897429	47424864	0.413059	G	A	0.856886	-0.0345751	0.00688492	5.1e-07	0.000198577	intron_variant,non_coding_transcript_variant					0.502886	9.43	0.69579	2b
RAPSN	11	rs7117277	rs112060627	47426956	0.191724	G	A	0.67592	0.0276905	0.00516302	8.2e-08	0.000881471	upstream_gene_variant					1.02831	13.62	0	5
RAPSN	11	rs7117277	rs397698273	47427180	0.365982	A	AGA	0.857515	-0.0360396	0.00718805	5.3e-07	0.000198858	upstream_gene_variant					0.506209	9.461	0.60906	4
RAPSN	11	rs7117277	rs61897430	47427621	0.413547	G	A	0.856973	-0.0344606	0.00688601	5.6e-07	0.000182015	upstream_gene_variant					-0.634814	0.032	0.75713	3a
RAPSN	11	rs7117277	rs10838706	47427825	0.19203	T	C	0.326116	-0.0277571	0.00515098	7.1e-08	0.0010084	upstream_gene_variant					-0.139107	1.082	0.58955	5
RAPSN	11	rs7117277	rs4752999	47428565	0.191708	C	T	0.675872	0.0279092	0.00516233	6.4e-08	0.00111131	upstream_gene_variant					0.205784	5.926	0.3284	1b
RAPSN	11	rs7117277	rs7107726	47429245	0.191502	T	A	0.676064	0.0277602	0.00516227	7.6e-08	0.000951551	upstream_gene_variant					0.430458	8.719	0.72519	2b
RAPSN	11	rs7117277	rs551004316	47430192	0.189544	T	TCGC	0.679597	0.0269162	0.00517791	2e-07	0.000370137	5_prime_UTR_variant					1.99104	19.66	0.60906	4
RAPSN	11	rs7117277	rs7937331	47430458	0.191922	T	C	0.326198	-0.0274406	0.00515118	1e-07	0.000724913	intron_variant					0.58286	10.16	0.60906	4
RAPSN	11	rs7117277	rs61897432	47431703	0.413224	A	G	0.856672	-0.034224	0.0068801	6.5e-07	0.000156539	missense_variant	0.11	tolerated_low_confidence	0.007	benign	0.114964	4.51	0.60906	4
RAPSN	11	rs7117277	rs755555	47431966	0.189065	C	T	0.677952	0.0268347	0.00517827	2.2e-07	0.000340507	intron_variant					0.053639	3.485	0.60906	4
RAPSN	11	rs7117277	rs755554	47432034	0.191602	G	C	0.325636	-0.0276016	0.00515734	8.7e-08	0.000828691	intron_variant					0.050187	3.427	0.13454	5
RAPSN	11	rs7117277	rs755553	47432303	0.191927	G	A	0.326153	-0.0274861	0.00515091	9.5e-08	0.000760939	intron_variant					0.31444	7.397	0.55436	1f
RAPSN	11	rs7117277	rs7108608	47433070	0.413882	C	G	0.856862	-0.0342236	0.00688452	6.7e-07	0.000154127	intron_variant					-0.041771	2.043	0.58955	5
RAPSN	11	rs7117277	rs141470879	47434493	0.413882	A	G	0.856862	-0.034225	0.00688456	6.7e-07	0.000154261	intron_variant					0.076259	3.864	0.67105	6
RAPSN	11	rs7117277	rs6485756	47434777	0.192014	G	A	0.326112	-0.027474	0.00515141	9.6e-08	0.000749469	intron_variant					-0.01782	2.363	0.41042	5
RAPSN	11	rs7117277	rs2293577	47437202	0.19213	C	T	0.326194	-0.0273597	0.00515149	1.1e-07	0.000665761	downstream_gene_variant					0.242809	6.454	0.60906	4
RAPSN	11	rs7117277	rs2293578	47437403	0.190475	C	T	0.677539	0.027062	0.00516827	1.6e-07	0.000450195	downstream_gene_variant					0.465879	9.075	0.63576	2b
RAPSN	11	rs7117277	rs545218220	47438266	0.190224	C	CT	0.678991	0.0265917	0.0051944	3.1e-07	0.000247117	downstream_gene_variant					-0.10207	1.387	0.77333	5
RAPSN	11	rs7117277	rs2053980	47438282	0.193351	A	C	0.674319	0.0274221	0.00515323	1e-07	0.000703498	downstream_gene_variant					0.088824	4.075	0.70952	5
RAPSN	11	rs7117277	rs61897434	47439228	0.414021	C	T	0.856827	-0.0342556	0.00688522	6.5e-07	0.000157347	downstream_gene_variant					-0.192943	0.753	0.76029	2b
RAPSN	11	rs7117277	rs2053979	47439444	0.186088	A	G	0.670566	0.0276943	0.0051459	7.4e-08	0.00097078	downstream_gene_variant					-0.052313	1.913	1	1b
RAPSN	11	rs7117277	rs10742803	47439938	0.192137	A	G	0.326203	-0.0273673	0.00514985	1.1e-07	0.000676839	downstream_gene_variant					0.203572	5.894	0.55436	1f
RAPSN	11	rs7117277	rs2293580	47440283	0.192123	T	A	0.326102	-0.0274663	0.00514959	9.6e-08	0.000750767	downstream_gene_variant					0.24639	6.503	0.66	1c
RAPSN	11	rs7117277	rs3781627	47441472	0.176515	T	A	0.303998	-0.0272574	0.00531317	2.9e-07	0.000267105	intron_variant					0.001659	2.648	0.55436	1f
RAPSN	11	rs7117277	rs10838708	47441513	0.351609	G	A	0.537812	0.0270743	0.00488352	3e-08	0.00223563	intron_variant					0.03073	3.106	0.55436	1f
RAPSN	11	rs7117277	rs3781626	47442893	0.192284	T	A	0.3262	-0.0274184	0.00514904	1e-07	0.000716573	intron_variant					0.049834	3.421	0.55436	1f
RAPSN	11	rs7117277	rs3781625	47443080	0.191899	T	C	0.675872	0.0277798	0.00515957	7.3e-08	0.00098549	intron_variant					-0.034883	2.131	0.55436	1f
RAPSN	11	rs7117277	rs767276736	47443238	0.190839	CTG	C	0.326097	-0.0274591	0.00516161	1e-07	0.00069913	intron_variant					-0.112383	1.295	0.2947	5
RAPSN	11	rs7117277	rs3781624	47443251	0.189182	C	T	0.677407	0.0270087	0.00518133	1.9e-07	0.000399232	intron_variant					-0.229906	0.588	0.2947	5
RAPSN	11	rs7117277	11:47443581_CT_C	47443581	0.190607	CT	C	0.324228	-0.0263687	0.00516678	3.3e-07	0.000226773	intron_variant					-0.528849	0.072	0.016	5
RAPSN	11	rs7117277	rs7925299	47443594	0.190596	G	C	0.324304	-0.0264247	0.00516711	3.2e-07	0.000239291	intron_variant					-0.898392	0.005	0.055	5
RAPSN	11	rs7117277	rs55927797	47446292	0.1919	A	T	0.675856	0.0278296	0.00515892	6.9e-08	0.00104175	intron_variant					0.090539	4.104	0.3884	2b
RAPSN	11	rs7117277	rs7948705	47447955	0.997966	C	G	0.715194	-0.0315538	0.00534663	3.6e-09	0.0188842	5_prime_UTR_variant					0.589066	10.22	0.60906	4
RAPSN	11	rs7117277	11:47448334_CA_C	47448334	0.997966	CA	C	0.715118	-0.0315848	0.00534698	3.5e-09	0.0194981	upstream_gene_variant					0.364616	8.005	0.60906	4
RAPSN	11	rs7117277	rs11600581	47448497	0.194418	T	C	0.67293	0.0274332	0.00514368	9.6e-08	0.000748697	upstream_gene_variant					1.07592	13.92	0.60906	4
RAPSN	11	rs7117277	rs4752833	47448657	0.997829	T	A	0.71532	-0.0313173	0.00535822	5.1e-09	0.0135512	upstream_gene_variant					0.341688	7.737	0.85194	5
RAPSN	11	rs7117277	rs4753000	47448685	0.997966	T	C	0.715193	-0.0315547	0.00534662	3.6e-09	0.0189042	upstream_gene_variant					0.388371	8.271	0.94556	1d
RAPSN	11	rs7117277	rs60075622	47449101	0.193455	T	G	0.674057	0.0275311	0.0051493	9e-08	0.000804161	upstream_gene_variant					0.029791	3.091	0.93607	2b
RAPSN	11	rs7117277	rs7101772	47449378	0.998082	A	G	0.715184	-0.0315508	0.00534676	3.6e-09	0.0188064	upstream_gene_variant					0.049345	3.413	0.58955	5
RAPSN	11	rs7117277	rs7105122	47449544	0.998082	C	T	0.715183	-0.0315513	0.00534676	3.6e-09	0.0188167	upstream_gene_variant					0.426371	8.677	0.13454	5
RAPSN	11	rs7117277	rs7121662	47449913	0.998138	T	C	0.714786	-0.0314447	0.00534753	4.1e-09	0.0166522	upstream_gene_variant					-0.037025	2.103	0.13454	5
RAPSN	11	rs7117277	rs7105907	47450318	0.998082	A	T	0.71518	-0.0315534	0.00534679	3.6e-09	0.0188568	upstream_gene_variant					-0.064403	1.772	0.13454	5
RAPSN	11	rs7117277	rs35496532	47450338	0.192043	C	T	0.675838	0.0278529	0.00515898	6.7e-08	0.00106709	upstream_gene_variant					-0.120053	1.23	0.11867	5
RAPSN	11	rs7117277	11:47451025_TTTTG_T	47451025	0.998078	TTTTG	T	0.714878	-0.0315002	0.0053514	3.9e-09	0.0172743	upstream_gene_variant					0.544461	9.812	0.74944	5
RAPSN	11	rs7117277	rs9734013	47451517	0.99814	G	T	0.715165	-0.0315799	0.00534683	3.5e-09	0.0194114	upstream_gene_variant					0.148753	5.055	0.32197	5
RAPSN	11	rs7117277	rs9919526	47451623	0.997849	C	T	0.715042	-0.0315965	0.00534687	3.4e-09	0.0197654	upstream_gene_variant					0.082438	3.968	0.13454	5
RAPSN	11	rs7117277	rs7130693	47452321	0.999244	T	C	0.714934	-0.0317948	0.00534569	2.7e-09	0.0248091	upstream_gene_variant					0.23385	6.329	0.60906	4
RAPSN	11	rs7117277	rs112462677	47452730	0.999243	C	CA	0.714534	-0.0316882	0.00534634	3.1e-09	0.0219494	upstream_gene_variant					-0.101946	1.388	1	3a
RAPSN	11	rs7117277	rs11820680	47452744	0.999244	C	T	0.714934	-0.0317972	0.00534567	2.7e-09	0.0248786	upstream_gene_variant					-0.006414	2.528	0.60906	4
RAPSN	11	rs7117277	rs7107853	47453518	0.999244	T	C	0.714907	-0.0317861	0.00534579	2.7e-09	0.0245545	intergenic_variant					0.028834	3.076	0.98333	3b
RAPSN	11	rs7117277	rs7108143	47453722	0.999244	T	G	0.714907	-0.0317853	0.00534583	2.8e-09	0.0245264	intergenic_variant					-0.016055	2.388	0.77152	5
RAPSN	11	rs7117277	rs80241400	47453828	0.999244	T	C	0.714907	-0.0317845	0.00534582	2.8e-09	0.0245062	intergenic_variant					-0.171333	0.87	0.60906	4
RAPSN	11	rs7117277	rs4237544	47454271	0.999709	A	C	0.285165	0.0317792	0.00534513	2.8e-09	0.0244705	intergenic_variant					0.781458	11.81	0.84691	3a
RAPSN	11	rs7117277	rs4357651	47454587	0.999709	G	A	0.285176	0.0317837	0.00534477	2.7e-09	0.0246502	downstream_gene_variant					-0.134336	1.117	0.00333	6
RAPSN	11	rs7117277	rs10742805	47454701	0.999709	A	G	0.285166	0.0317821	0.00534504	2.7e-09	0.0245637	downstream_gene_variant					-0.022588	2.297	0.85988	3a
RAPSN	11	rs7117277	rs2868459	47454972	0.193538	C	G	0.674084	0.0275091	0.00515005	9.2e-08	0.000782873	downstream_gene_variant					0.447922	8.897	0.55436	1f
RAPSN	11	rs7117277	rs4282946	47456202	0.999709	G	A	0.28517	0.0317853	0.00534497	2.7e-09	0.0246624	downstream_gene_variant					-0.007137	2.517	0.70497	4
RAPSN	11	rs7117277	rs10742806	47456226	0.999709	T	A	0.28517	0.0317852	0.00534497	2.7e-09	0.0246596	downstream_gene_variant					0.099988	4.262	0.60906	4
RAPSN	11	rs7117277	rs11039237	47456763	0.999709	G	A	0.285185	0.0317906	0.0053447	2.7e-09	0.0248513	downstream_gene_variant					0.329272	7.585	0.72379	5
RAPSN	11	rs7117277	rs79390637	47456867	0.999709	C	A	0.285191	0.0317895	0.00534474	2.7e-09	0.0248145	downstream_gene_variant					-0.1928	0.754	0.58955	5
RAPSN	11	rs7117277	11:47456968_ATT_A	47456968	0.904833	ATT	A	0.287811	0.0309381	0.00539033	9.5e-09	0.00741577	downstream_gene_variant					-0.113942	1.282	0.52944	5
RAPSN	11	rs7117277	rs11604680	47457539	0.190502	A	G	0.677788	0.026849	0.00516767	2e-07	0.000364269	downstream_gene_variant					0.107024	4.379	1	1b
RAPSN	11	rs7117277	rs7117277	47457789	1	G	A	0.285376	0.0318541	0.00534543	2.5e-09	0.0265461	downstream_gene_variant					0.309735	7.337	0.58955	5
RAPSN	11	rs7117277	11:47458069_AT_A	47458069	0.903682	AT	A	0.762957	-0.032006	0.0061942	2.4e-07	0.000375248	downstream_gene_variant					-0.094811	1.455	0.94917	5
RAPSN	11	rs7117277	rs10700241	47458429	0.999709	C	CAT	0.285165	0.0317771	0.00534556	2.8e-09	0.0243461	downstream_gene_variant					-0.147888	1.019	0.13454	5
RAPSN	11	rs7117277	rs7106956	47458765	0.193281	T	C	0.674113	0.027518	0.00515203	9.2e-08	0.00078181	downstream_gene_variant					0.042772	3.304	0.58955	5
RAPSN	11	rs7117277	rs35705029	47459963	0.191791	T	A	0.67588	0.0277824	0.00516211	7.4e-08	0.000974651	intron_variant					0.098552	4.238	0.935	5
RAPSN	11	rs7117277	rs12282783	47460005	0.999709	T	C	0.285123	0.031781	0.00534598	2.8e-09	0.024386	intron_variant					0.043629	3.318	0.544	5
RAPSN	11	rs7117277	rs10769267	47460098	0.999651	C	T	0.285133	0.0317033	0.00534601	3e-09	0.0223668	intron_variant					0.036016	3.193	0.16333	5
RAPSN	11	rs7117277	rs7126210	47460306	0.999651	A	G	0.285131	0.0317026	0.005346	3e-09	0.0223509	synonymous_variant					1.00789	13.48	0.60906	4
RAPSN	11	rs7117277	rs11039238	47460901	0.190457	T	C	0.67771	0.0267357	0.00516917	2.3e-07	0.000322731	intron_variant					0.601176	10.32	0.2373	6
RAPSN	11	rs7117277	11:47461025_CA_C	47461025	0.99965	CA	C	0.285657	0.0316045	0.00534962	3.5e-09	0.0195961	intron_variant					0.012447	2.814	0.55602	6
RAPSN	11	rs7117277	rs7119556	47461480	0.999651	T	C	0.285161	0.0316999	0.0053463	3e-09	0.0222415	intron_variant					-0.11301	1.29	0.60906	4
RAPSN	11	rs7117277	rs7104366	47462115	0.999651	G	A	0.285165	0.0316991	0.00534621	3e-09	0.0222345	intron_variant					-0.03031	2.192	0.58955	5
RAPSN	11	rs7117277	rs45603036	47463220	0.414673	C	T	0.856879	-0.0342033	0.00688441	6.8e-07	0.000151945	synonymous_variant					0.54361	9.804	0.70883	2b
RAPSN	11	rs7117277	11:47463483_AG_A	47463483	0.999651	AG	A	0.285256	0.0318164	0.00534694	2.7e-09	0.0252087	intron_variant					-0.039557	2.071	0.60906	4
RAPSN	11	rs7117277	rs4752836	47465095	0.999651	T	C	0.28519	0.0317827	0.00534613	2.8e-09	0.0244086	intron_variant					0.57644	10.1	0.60906	4
RAPSN	11	rs7117277	rs4752837	47465955	0.999651	G	A	0.285218	0.0317882	0.00534603	2.7e-09	0.024574	intron_variant					-0.168445	0.887	0.63337	5
RAPSN	11	rs7117277	rs4752838	47466006	0.193261	G	A	0.674257	0.0274791	0.00515455	9.8e-08	0.000740942	intron_variant					-0.217503	0.639	0.58955	5
RAPSN	11	rs7117277	rs7925389	47466790	0.185436	A	T	0.672442	0.0264199	0.00515203	2.9e-07	0.000256376	intron_variant					-0.509106	0.083
RAPSN	11	rs7117277	rs12419342	47468545	0.954849	C	T	0.296959	0.0310472	0.00530038	4.7e-09	0.0144524	intron_variant					-0.074958	1.656	0.59421	2b
RAPSN	11	rs7117277	rs3824867	47468569	0.971747	A	G	0.286476	0.0298487	0.00533793	2.2e-08	0.0031823	intron_variant					0.039987	3.258	0.60906	4
RAPSN	11	rs7117277	rs3740685	47468791	0.981732	C	T	0.288998	0.0305056	0.00532564	1e-08	0.00686185	intron_variant					0.268839	6.807	0.35818	3a
RAPSN	11	rs7117277	rs3740684	47468820	0.99936	C	T	0.285213	0.0316799	0.00534594	3.1e-09	0.0218041	intron_variant					-0.262063	0.474	0.60906	4
RAPSN	11	rs7117277	rs7111873	47469439	0.988333	A	G	0.282653	0.0310435	0.0053614	7e-09	0.00987516	synonymous_variant					0.214571	6.055	0.60906	4
RAPSN	11	rs7117277	rs7102372	47496827	0.403993	C	T	0.855429	-0.0347417	0.00685855	4.1e-07	0.000246435	intron_variant					0.722147	11.33	0.60906	4
RAPSN	11	rs7117277	rs57680742	47501888	0.405203	C	T	0.85509	-0.0346943	0.00684711	4e-07	0.000247963	intron_variant					-0.234911	0.569	0.23589	5
RAPSN	11	rs7117277	rs781094097	47519794	0.405655	ACAAAAAGTT	A	0.855066	-0.0351331	0.00684693	2.9e-07	0.000343895	intron_variant					0.377519	8.151	0.13454	5
RAPSN	11	rs7117277	rs61895104	47527795	0.399282	G	A	0.851231	-0.0350987	0.00682955	2.8e-07	0.000357458	intron_variant					-0.114173	1.28	0.60906	4
RAPSN	11	rs7117277	rs17726787	47529037	0.405013	G	A	0.855199	-0.0348198	0.00684767	3.7e-07	0.000271558	intron_variant					1.30461	15.21	0.61379	2b
RAPSN	11	rs7117277	rs7124681	47529947	0.275699	C	A	0.591332	0.0260083	0.00492069	1.3e-07	0.000556001	intron_variant					0.027669	3.057	0.55436	1f
RAPSN	11	rs7117277	rs756536751	47539266	0.404471	GC	G	0.855333	-0.0348156	0.00685586	3.8e-07	0.0002628	intron_variant					-0.312793	0.335
RAPSN	11	rs7117277	rs61895111	47558516	0.405054	C	T	0.855018	-0.0347919	0.00684711	3.7e-07	0.000266539	intron_variant					0.112503	4.469	0.60906	4
RAPSN	11	rs7117277	rs61895113	47564956	0.404956	G	A	0.855201	-0.0348362	0.00684832	3.6e-07	0.000274234	intron_variant					-0.547049	0.063	0.60906	4
RAPSN	11	rs7117277	rs12285933	47565103	0.404956	G	T	0.855196	-0.0348416	0.0068475	3.6e-07	0.000276157	intron_variant					-0.289288	0.394	0.69102	3a
RAPSN	11	rs7117277	rs7928842	47566352	0.27624	T	C	0.590917	0.0260194	0.00491994	1.2e-07	0.000564984	intron_variant					-0.276218	0.43	0.92506	6
RAPSN	11	rs7117277	rs75422278	47602879	0.401361	G	A	0.856485	-0.0347662	0.00688641	4.5e-07	0.000227122	intron_variant					-0.033056	2.155	0.6851	3a
RAPSN	11	rs7117277	rs12798028	47604639	0.275762	C	T	0.591186	0.0260676	0.00492171	1.2e-07	0.000589274	intron_variant					0.49863	9.39	0.60906	4
RAPSN	11	rs7117277	rs11605348	47606483	0.217974	G	A	0.647783	0.0255818	0.00508248	4.8e-07	0.000156387	downstream_gene_variant					-0.506166	0.085	0.60906	4
RAPSN	11	rs7117277	rs11039307	47611152	0.276128	C	T	0.590977	0.026013	0.00492132	1.3e-07	0.000556889	downstream_gene_variant					0.12587	4.688	0.65908	2b
RAPSN	11	rs7117277	rs11039308	47622412	0.276105	G	A	0.59105	0.0259101	0.00492079	1.4e-07	0.0005002	intergenic_variant					-0.156597	0.961	0.97433	3a
RAPSN	11	rs7117277	rs12363232	47623890	0.216443	C	T	0.649054	0.0258548	0.00508695	3.7e-07	0.00020076	intergenic_variant					0.048218	3.394	0.13454	5
RAPSN	11	rs7117277	11:47646640_AAAAAAC_A	47646640	0.275054	AAAAAAC	A	0.591867	0.0260797	0.00492067	1.2e-07	0.000600422	intron_variant					-0.129374	1.155	0.16883	5
RAPSN	11	rs7117277	rs3817334	47650993	0.273753	C	T	0.592043	0.0261163	0.00492048	1.1e-07	0.000625222	intron_variant					0.249823	6.551	0.22271	1f
RAPSN	11	rs7117277	rs7129948	47661498	0.404589	C	A	0.855037	-0.0348858	0.00684614	3.5e-07	0.000286791	intron_variant					-0.314601	0.331	0.60906	4
RAPSN	11	rs7117277	rs11039322	47662589	0.40455	C	T	0.855033	-0.0349071	0.00684579	3.4e-07	0.000291743	intron_variant					0.004255	2.688	0.39955	3a
RAPSN	11	rs7117277	rs11039324	47665686	0.270147	G	A	0.595362	0.0260144	0.00492758	1.3e-07	0.000538972	upstream_gene_variant					-0.202017	0.709	0.60906	4
RAPSN	11	rs7117277	rs59360790	47669175	0.268977	T	C	0.594979	0.025979	0.0049267	1.3e-07	0.000521429	upstream_gene_variant					-0.043718	2.018	0.13454	5
RAPSN	11	rs7117277	rs12419507	47669619	0.269074	G	A	0.595091	0.0260765	0.0049259	1.2e-07	0.000581405	intergenic_variant					0.026425	3.037	0.52984	5
RAPSN	11	rs7117277	rs113211479	47669861	0.26859	G	A	0.595176	0.026175	0.00492517	1.1e-07	0.000649028	intergenic_variant					-0.071375	1.695	0.13454	5
RAPSN	11	rs7117277	rs11039327	47674084	0.213043	A	T	0.651754	0.0255657	0.00507588	4.7e-07	0.000158861	intergenic_variant					0.129041	4.74	0.13454	5
RAPSN	11	rs7117277	rs12787112	47687147	0.207934	A	G	0.649534	0.0256675	0.0050673	4.1e-07	0.000183244	intron_variant					0.014924	2.853	0.13	1f
RAPSN	11	rs7117277	rs10128705	47699883	0.215459	T	C	0.645049	0.0273818	0.00515665	1.1e-07	0.000662787	intron_variant					-0.249922	0.514	0.16346	6
RAPSN	11	rs7117277	rs10838748	47716381	0.204781	T	G	0.65133	0.0255777	0.00507214	4.6e-07	0.000163682	intron_variant					-0.012819	2.435	0.13454	5
RAPSN	11	rs7117277	rs11039342	47716975	0.204784	C	A	0.651343	0.0255629	0.00507247	4.7e-07	0.000161037	intron_variant					-0.430308	0.146	0.02312	5
RAPSN	11	rs7117277	rs11823949	47723512	0.205469	G	A	0.649915	0.0257293	0.00508234	4.1e-07	0.000181166	intron_variant					-0.521513	0.076	0.13454	5
RAPSN	11	rs7117277	rs11604825	47725306	0.203599	C	T	0.65522	0.0263269	0.00509408	2.4e-07	0.000311606	intron_variant					0.054939	3.507	0.18412	7
RAPSN	11	rs7117277	rs11602395	47726977	0.204766	C	G	0.651322	0.025553	0.00507424	4.8e-07	0.000158112	intron_variant					-0.111854	1.3	0.57429	3a
RAPSN	11	rs7117277	rs11039355	47737501	0.205515	C	T	0.650628	0.0257719	0.00507347	3.8e-07	0.000197375	downstream_gene_variant					0.235507	6.352	0.96108	5
RAPSN	11	rs7117277	rs7130758	47749960	0.202603	C	T	0.650906	0.0255518	0.00506913	4.6e-07	0.000161852	intron_variant					-0.412166	0.167	0.18412	7
RAPSN	11	rs7117277	rs12361031	47783076	0.202108	G	A	0.650605	0.0255045	0.00506729	4.8e-07	0.000155797	intron_variant					-0.096543	1.439	0.60906	4
RAPSN	11	rs7117277	rs562168683	47825735	0.187524	G	GA	0.664188	0.0265606	0.00523654	3.9e-07	0.000195932	intron_variant					-0.246828	0.525	0	6
RAPSN	11	rs7117277	rs4752873	47857520	0.202048	C	T	0.65123	0.0255705	0.00506901	4.5e-07	0.000164985	intron_variant					-0.470623	0.11	0.41972	5
RAPSN	11	rs7117277	rs4752881	47898535	0.201462	A	G	0.651373	0.0259278	0.00507993	3.3e-07	0.000223553	intergenic_variant					0.0188	2.914	0	5
RAPSN	11	rs7117277	rs12364432	47902883	0.201924	G	A	0.651246	0.0260965	0.00507974	2.8e-07	0.000265214	regulatory_region_variant					0.403856	8.439	0.55436	1f
LINC02398	12	rs10743348	rs7358636	20147838	0.800272	T	C	0.255779	-0.0276828	0.00558827	7.3e-07	0.000996878	intron_variant,non_coding_transcript_variant					-0.129359	1.155	0.95831	5
LINC02398	12	rs10743348	rs10770589	20154121	0.786973	A	G	0.225564	-0.0282245	0.00579247	1.1e-06	0.000693382	intron_variant,non_coding_transcript_variant					0.286879	7.042	0.53625	6
LINC02398	12	rs10743348	rs10743348	20154266	1	C	T	0.269829	-0.0318854	0.00546487	5.4e-09	0.112511	intron_variant,non_coding_transcript_variant					-0.021413	2.313	0.18412	7
LINC02398	12	rs10743348	rs2728624	20155052	0.780078	G	A	0.776098	0.0280829	0.00580998	1.3e-06	0.000575449	intron_variant,non_coding_transcript_variant					-0.070717	1.702	0.58955	5
LINC02398	12	rs10743348	rs10841427	20155394	0.789443	T	A	0.226104	-0.028048	0.00578511	1.2e-06	0.000615402	intron_variant,non_coding_transcript_variant					0.941977	13.02	0.58955	5
LINC02398	12	rs10743348	rs7961111	20159414	0.984951	T	C	0.267664	-0.0309528	0.0054737	1.6e-08	0.040147	intron_variant,non_coding_transcript_variant					-0.04469	2.006	0.01156	6
LINC02398	12	rs10743348	rs11390989	20159457	0.987432	C	CT	0.272288	-0.0308593	0.00547998	1.8e-08	0.0351954	intron_variant,non_coding_transcript_variant					0.299332	7.202	0.17448	6
LINC02398	12	rs10743348	rs4762911	20160746	0.992512	G	A	0.269501	-0.0301521	0.0054583	3.3e-08	0.0192899	intron_variant,non_coding_transcript_variant					0.11294	4.476	0.18412	7
LINC02398	12	rs10743348	rs2078339	20161168	0.989196	A	G	0.731442	0.0299205	0.00546926	4.5e-08	0.0144128	intron_variant,non_coding_transcript_variant					0.002521	2.661	0.18412	7
LINC02398	12	rs10743348	rs2417836	20161248	0.993001	A	G	0.269286	-0.0304258	0.00545978	2.5e-08	0.0252665	intron_variant,non_coding_transcript_variant					0.714545	11.27	0.00889	6
LINC02398	12	rs10743348	rs4595618	20161389	0.993369	A	G	0.269364	-0.0303476	0.00545936	2.7e-08	0.0233857	intron_variant,non_coding_transcript_variant					0.015749	2.866	0.18412	7
LINC02398	12	rs10743348	rs10219487	20161885	0.829425	T	A	0.235743	-0.027293	0.00569688	1.7e-06	0.000459712	intron_variant,non_coding_transcript_variant					0.070553	3.768	0.58955	5
LINC02398	12	rs10743348	rs7980458	20162571	0.825631	T	G	0.234485	-0.0278877	0.00570696	1e-06	0.000731603	intron_variant,non_coding_transcript_variant					0.149312	5.064	0.18412	7
LINC02398	12	rs10743348	rs7965640	20162596	0.825684	G	A	0.234509	-0.0279423	0.00570689	9.8e-07	0.000766841	intron_variant,non_coding_transcript_variant					0.058082	3.559	0.18412	7
LINC02398	12	rs10743348	rs139833264	20162728	0.823917	T	TAC	0.23351	-0.0274695	0.00572368	1.6e-06	0.000480809	non_coding_transcript_exon_variant					0.019917	2.932	0.18412	7
LINC02398	12	rs10743348	rs12367552	20163005	0.82444	T	G	0.23398	-0.0281397	0.00571109	8.3e-07	0.000893334	downstream_gene_variant					0.047581	3.384	0.8507	3a
LINC02398	12	rs10743348	rs11044981	20163341	0.830202	C	T	0.235367	-0.0278699	0.00569727	1e-06	0.00074913	downstream_gene_variant					-0.005429	2.542	0.081	5
LINC02398	12	rs10743348	rs10770595	20164063	0.993928	C	T	0.26902	-0.0308734	0.00545633	1.5e-08	0.0408109	downstream_gene_variant					0.010139	2.778	1	5
LINC02398	12	rs10743348	rs7972834	20164094	0.996134	C	A	0.26942	-0.0305105	0.00545273	2.2e-08	0.0286484	downstream_gene_variant					-0.073663	1.67	0.16883	5
LINC02398	12	rs10743348	rs7972957	20164203	0.988054	C	G	0.26847	-0.0306946	0.00546112	1.9e-08	0.0330274	downstream_gene_variant					-0.425633	0.151	0.58955	5
LINC02398	12	rs10743348	rs7973748	20164705	0.98995	G	C	0.269573	-0.0301119	0.0054513	3.3e-08	0.0192359	downstream_gene_variant					-0.206218	0.689	0.58955	5
LINC02398	12	rs10743348	rs4762912	20165464	0.825243	G	A	0.235599	-0.0273567	0.00569414	1.6e-06	0.000490197	downstream_gene_variant					0.062698	3.636	0.18412	7
LINC02398	12	rs10743348	rs4762913	20165476	0.824587	G	T	0.235382	-0.0271942	0.00569634	1.8e-06	0.000424027	downstream_gene_variant					0.002893	2.667	0.18412	7
LINC02398	12	rs10743348	rs4762915	20165560	0.82463	A	G	0.235408	-0.027218	0.00569577	1.8e-06	0.000433512	downstream_gene_variant					0.060282	3.596	0.11237	6
LINC02398	12	rs10743348	rs10770597	20165875	0.825561	C	T	0.235271	-0.0276959	0.0056972	1.2e-06	0.000645727	downstream_gene_variant					-0.159443	0.943	0.18412	7
LINC02398	12	rs10743348	rs10770598	20165926	0.825528	C	A	0.235266	-0.0277141	0.00569725	1.1e-06	0.000655698	downstream_gene_variant					-0.078073	1.623	0.60885	6
LINC02398	12	rs10743348	rs10770599	20165947	0.825313	G	C	0.235257	-0.0276903	0.00569705	1.2e-06	0.000643035	downstream_gene_variant					-0.108712	1.327	0.18412	7
LINC02398	12	rs10743348	rs10770600	20166069	0.819727	A	C	0.234268	-0.0277307	0.00570443	1.2e-06	0.000646339	downstream_gene_variant					-0.006368	2.528	0.18412	7
LINC02398	12	rs10743348	rs7980996	20166110	0.824813	G	C	0.235413	-0.0275624	0.0056951	1.3e-06	0.0005812	downstream_gene_variant					-0.062306	1.796	0.18412	7
LINC02398	12	rs10743348	rs7967625	20166211	0.825281	T	C	0.235349	-0.0275189	0.00569533	1.4e-06	0.000559635	downstream_gene_variant					0.053089	3.476	0.18412	7
LINC02398	12	rs10743348	rs7952935	20166268	0.988717	G	C	0.269092	-0.0302895	0.00545537	2.8e-08	0.0225302	downstream_gene_variant					-0.139632	1.078	0.13454	5
LINC02398	12	rs10743348	rs7980948	20166323	0.824674	A	G	0.23548	-0.0276023	0.00569496	1.3e-06	0.000601575	downstream_gene_variant					-0.104552	1.364	0.32013	5
LINC02398	12	rs10743348	rs7952739	20166338	0.82517	A	G	0.235299	-0.0275941	0.00569623	1.3e-06	0.000594409	downstream_gene_variant					0.394173	8.335	0.02119	5
LINC02398	12	rs10743348	rs10505843	20168087	0.826024	T	C	0.235608	-0.0274409	0.00569436	1.4e-06	0.000525864	intron_variant,non_coding_transcript_variant					-0.075171	1.654	0.67905	3a
LINC02398	12	rs10743348	rs10770601	20168164	0.826022	C	T	0.235609	-0.0274519	0.0056943	1.4e-06	0.000530904	intron_variant,non_coding_transcript_variant					0.637893	10.63	0.60906	4
LINC02398	12	rs10743348	rs10505842	20168295	0.826073	A	G	0.235613	-0.0274289	0.00569431	1.5e-06	0.000520658	intron_variant,non_coding_transcript_variant					-0.203213	0.703	0.18412	7
LINC02398	12	rs10743348	rs10770602	20168602	0.814019	T	A	0.235221	-0.0279207	0.00572772	1.1e-06	0.000692647	intron_variant,non_coding_transcript_variant					0.05375	3.487	0.16346	6
LINC02398	12	rs10743348	rs10770604	20168636	0.825989	C	G	0.235778	-0.0275615	0.00569551	1.3e-06	0.000579819	intron_variant,non_coding_transcript_variant					-0.076055	1.645	0.18412	7
LINC02398	12	rs10743348	rs10841433	20168686	0.825915	A	G	0.235783	-0.0273975	0.0056958	1.5e-06	0.0005041	intron_variant,non_coding_transcript_variant					-0.251088	0.51	0.18412	7
LINC02398	12	rs10743348	rs10770605	20168887	0.825916	T	A	0.235676	-0.02733	0.00569426	1.6e-06	0.000479069	intron_variant,non_coding_transcript_variant					-0.319956	0.319	0.60906	4
LINC02398	12	rs10743348	rs10770606	20169839	0.974747	G	C	0.273236	-0.0291007	0.00543023	8.4e-08	0.00782246	intron_variant,non_coding_transcript_variant					-0.19839	0.726	0.32023	6
LINC02398	12	rs10743348	rs4441089	20179274	0.943767	G	A	0.279097	-0.0299433	0.00539959	2.9e-08	0.0214847	intron_variant,non_coding_transcript_variant					0.080559	3.936	0.18412	7
LINC02398	12	rs10743348	rs780292284	20179445	0.944685	TCTTAA	T	0.278985	-0.0301142	0.00540172	2.5e-08	0.0253142	intron_variant,non_coding_transcript_variant					-0.094211	1.461	0.13454	5
LINC02398	12	rs10743348	rs10770607	20180241	0.944311	C	T	0.27892	-0.0304148	0.00540105	1.8e-08	0.0346998	intron_variant,non_coding_transcript_variant					-0.230665	0.585	0.58955	5
LINC02398	12	rs10743348	rs10841437	20180317	0.94431	T	G	0.278916	-0.0304158	0.00540108	1.8e-08	0.03473	intron_variant,non_coding_transcript_variant					0.006635	2.724	0.58955	5
LINC02398	12	rs10743348	rs762417037	20182469	0.944514	ACCCAAC	A	0.278462	-0.0303003	0.00540715	2.1e-08	0.0297642	intron_variant,non_coding_transcript_variant					0.090639	4.106
LINC02398	12	rs10743348	rs56313002	20183076	0.939119	A	C	0.278789	-0.0298727	0.00541087	3.4e-08	0.0187899	intron_variant,non_coding_transcript_variant					0.32883	7.579	0.18412	7
LINC02398	12	rs10743348	rs55780032	20183083	0.939116	T	C	0.278793	-0.0298782	0.00541093	3.4e-08	0.0188894	intron_variant,non_coding_transcript_variant					0.068575	3.735	0.18412	7
LINC02398	12	rs10743348	rs6487056	20183101	0.937186	A	G	0.279496	-0.0301419	0.00540741	2.5e-08	0.0252354	intron_variant,non_coding_transcript_variant					0.24808	6.527	0.18412	7
LINC02398	12	rs10743348	rs6487057	20183103	0.939116	C	T	0.27882	-0.0298572	0.00541096	3.4e-08	0.0184863	intron_variant,non_coding_transcript_variant					-0.067635	1.736	0.18412	7
LINC02398	12	rs10743348	rs10770608	20183941	0.943398	T	A	0.279092	-0.0302508	0.0053995	2.1e-08	0.0295194	intron_variant,non_coding_transcript_variant					0.181396	5.56	0.40513	2b
LINC02398	12	rs10743348	rs4762920	20184524	0.943141	G	A	0.279136	-0.0300943	0.00539975	2.5e-08	0.0250734	intron_variant,non_coding_transcript_variant					0.151865	5.104	0.985	3a
LINC02398	12	rs10743348	rs4762921	20184539	0.943146	G	A	0.279152	-0.0300808	0.00539972	2.5e-08	0.024731	intron_variant,non_coding_transcript_variant					0.276536	6.908	0.60906	4
LINC02398	12	rs10743348	rs2417824	20187928	0.939167	G	A	0.279341	-0.0296444	0.00539474	3.9e-08	0.0162539	intron_variant,non_coding_transcript_variant					0.271188	6.838	0.18412	7
LINC02398	12	rs10743348	rs2417823	20188091	0.934369	C	G	0.278363	-0.0297039	0.00540368	3.9e-08	0.0164528	intron_variant,non_coding_transcript_variant					0.004084	2.685	0.13454	5
LINC02398	12	rs10743348	rs2417822	20188143	0.938768	C	T	0.279359	-0.0297582	0.00539464	3.5e-08	0.018264	intron_variant,non_coding_transcript_variant					0.009058	2.762	0.13454	5
LINC02398	12	rs10743348	rs10770609	20189621	0.938028	G	A	0.279434	-0.0297655	0.00539456	3.4e-08	0.0184088	intron_variant,non_coding_transcript_variant					0.082135	3.963	0.34168	5
LINC02398	12	rs10743348	rs2417821	20190268	0.938517	G	A	0.279253	-0.0297129	0.00539546	3.6e-08	0.0173609	intron_variant,non_coding_transcript_variant					-0.760537	0.012	0.13454	5
LINC02398	12	rs10743348	rs2417820	20190474	0.935376	T	C	0.279258	-0.0297221	0.005398	3.7e-08	0.0172844	intron_variant,non_coding_transcript_variant					-0.09691	1.435	0.16377	5
LINC02398	12	rs10743348	rs4306343	20190630	0.938518	A	T	0.279252	-0.0296969	0.00539546	3.7e-08	0.01708	intron_variant,non_coding_transcript_variant					0.1019	4.294	0.40391	6
LINC02398	12	rs10743348	rs4529947	20191076	0.937953	G	C	0.27936	-0.0296555	0.00539513	3.9e-08	0.0164039	intron_variant,non_coding_transcript_variant					-0.079102	1.612	0.18412	7
LINC02398	12	rs10743348	rs2417817	20191661	0.938289	A	G	0.279316	-0.0295079	0.00539506	4.5e-08	0.0141258	intron_variant,non_coding_transcript_variant					0.007373	2.736	0.67385	6
LINC02398	12	rs10743348	rs552327169	20191701	0.938854	CCT	C	0.279308	-0.0296772	0.00539534	3.8e-08	0.0167514	intron_variant,non_coding_transcript_variant					-0.24256	0.54
LINC02398	12	rs10743348	rs4409914	20191900	0.938282	A	G	0.279322	-0.0295184	0.00539516	4.5e-08	0.0142692	intron_variant,non_coding_transcript_variant					0.088072	4.062	0.13454	5
LINC02398	12	rs10743348	rs7980003	20192270	0.937732	T	C	0.279582	-0.0294856	0.00539541	4.6e-08	0.0137845	intron_variant,non_coding_transcript_variant					0.075442	3.85	0.67105	6
LINC02398	12	rs10743348	rs3752728	20192972	0.9364	G	A	0.279401	-0.0296085	0.00539439	4e-08	0.0157007	intron_variant,non_coding_transcript_variant					-0.058675	1.838	0.16377	5
LINC02398	12	rs10743348	rs12829468	20196845	0.929781	A	C	0.278126	-0.0290258	0.00540815	8e-08	0.00813396	intron_variant,non_coding_transcript_variant					0.147971	5.043	0.58046	6
LINC02398	12	rs10743348	rs10743353	20199962	0.920402	C	T	0.280936	-0.0287405	0.00540435	1e-07	0.00625684	intron_variant,non_coding_transcript_variant					-0.464546	0.114	0.18412	7
LINC02398	12	rs10743348	rs4344568	20203427	0.928379	A	G	0.27807	-0.0290809	0.00541426	7.8e-08	0.00832495	intron_variant,non_coding_transcript_variant					0.129357	4.745	0.88261	3a
LINC02398	12	rs10743348	rs10770611	20209376	0.914786	A	G	0.275861	-0.0289118	0.00543918	1.1e-07	0.00621122	intron_variant,non_coding_transcript_variant					-0.111942	1.299	0.53625	6
LINC02398	12	rs10743348	rs10841523	20588575	4.00582e-05	G	A	0.625516	-0.0245961	0.00501323	9.3e-07	0.000709087	intron_variant					-0.092004	1.482	0.60906	4
LINC02398	12	rs10743348	rs10841524	20589183	4.07568e-05	A	G	0.624131	-0.025198	0.00499732	4.6e-07	0.00139026	intron_variant					0.580341	10.14	0.13454	5
LINC02398	12	rs10743348	rs11045245	20589390	3.54742e-05	A	G	0.621633	-0.0246913	0.00498633	7.4e-07	0.000882809	intron_variant					1.72347	17.64	0.72661	2b
PXN	12	rs116904997	rs116904997	120668534	1	G	A	0.976744	0.0989672	0.0160898	7.7e-10	0.556466	intron_variant					1.99951	19.73	0.60906	4
PXN	12	rs116904997	rs76382809	120671647	0.987892	C	T	0.977025	0.0986545	0.0161395	9.8e-10	0.441641	intron_variant					0.082386	3.967	0.60906	4
GSC	14	rs8006225	rs8006225	95219657	1	G	T	0.815109	0.0358906	0.00629673	1.2e-08	0.988152	intergenic_variant					-0.497123	0.09	0.13454	5	1	Heart_Atrial_Appendage;Heart_Left_Ventricle
GSC	14	rs8006225	rs79569238	95231345	0.239912	C	G	0.734822	0.0251117	0.0055024	5e-06	0.00255746	downstream_gene_variant					-0.118801	1.241	0.94867	3a
ALPK3	15	rs8039472	rs8033343	85204900	0.858482	G	A	0.463716	-0.0364442	0.00484577	5.4e-14	0.00151112	upstream_gene_variant					-0.63331	0.033	0.18412	7
ALPK3	15	rs8039472	rs200594005	85233848	0.738745	TA	T	0.553004	-0.0359929	0.0048477	1.1e-13	0.000737564	intron_variant					-0.0158	2.392	0.85537	3a
ALPK3	15	rs8039472	rs7171167	85239123	0.73669	A	T	0.553036	-0.035798	0.00484594	1.5e-13	0.00055851	intron_variant					-0.053732	1.896	0	5
ALPK3	15	rs8039472	rs8027779	85255385	0.737856	T	C	0.552719	-0.0357241	0.00484596	1.7e-13	0.000498987	intron_variant					-0.002977	2.579	0.60906	4
ALPK3	15	rs8039472	rs12592554	85273880	0.739784	G	A	0.553816	-0.0362237	0.00484884	8e-14	0.00103782	intergenic_variant					-0.003538	2.57	0.27391	6
ALPK3	15	rs8039472	rs11372563	85275636	0.74366	C	CA	0.552597	-0.0358974	0.0048496	1.3e-13	0.000624079	intergenic_variant					-0.161934	0.927	0.11318	6
ALPK3	15	rs8039472	rs58581703	85276935	0.743591	C	T	0.552629	-0.0360097	0.00484753	1.1e-13	0.000758221	intergenic_variant					-0.555469	0.059	0.58955	5
ALPK3	15	rs8039472	rs8028490	85277888	0.742523	G	A	0.552913	-0.0357979	0.00484658	1.5e-13	0.000554489	intergenic_variant					-0.438644	0.138	0.60906	4
ALPK3	15	rs8039472	rs34337729	85279611	0.887435	AT	A	0.497284	-0.0369958	0.00483683	2e-14	0.00397855	intergenic_variant					-0.017199	2.372	0.52944	5
ALPK3	15	rs8039472	rs10220733	85280864	0.740425	G	A	0.553817	-0.0363417	0.00484988	6.7e-14	0.00123033	intergenic_variant					0.218302	6.108	0.16784	6
ALPK3	15	rs8039472	rs1030863	85282635	0.740431	C	T	0.553793	-0.0363659	0.00485009	6.5e-14	0.00127415	intergenic_variant					-0.078205	1.622	0.13454	5
ALPK3	15	rs8039472	rs1446897	85287946	0.717895	C	T	0.565163	-0.0377203	0.00489018	1.2e-14	0.00660774	upstream_gene_variant					-0.063436	1.783	0.60906	4
ALPK3	15	rs8039472	rs6496401	85297793	0.739745	A	T	0.553869	-0.0366045	0.00484899	4.4e-14	0.00186792	downstream_gene_variant					-0.168344	0.888	0.41664	3a
ALPK3	15	rs8039472	rs11854313	85304048	0.739847	G	C	0.553745	-0.0365304	0.00484955	5e-14	0.00165403	intron_variant					-0.025183	2.261	0.60906	4
ALPK3	15	rs8039472	rs11073702	85310071	0.740093	G	A	0.553872	-0.0366709	0.00485004	4e-14	0.00204637	intron_variant					0.3454	7.781	0.60906	4
ALPK3	15	rs8039472	rs184582541	85311465	0.321036	T	C	0.745714	0.0424727	0.00565197	5.7e-14	0.00167268	intron_variant					-0.295033	0.378	0.66969	3a
ALPK3	15	rs8039472	rs9788687	85318080	0.739886	C	T	0.553673	-0.0366247	0.00484989	4.3e-14	0.00190764	upstream_gene_variant					-0.080928	1.593	0.18297	5
ALPK3	15	rs8039472	rs202221250	85320924	0.740319	A	AC	0.553724	-0.0363888	0.00484839	6.1e-14	0.00134589	upstream_gene_variant					-0.033525	2.149	0.17627	5
ALPK3	15	rs8039472	rs8023658	85323220	0.79372	G	T	0.510995	-0.0363146	0.00493308	1.8e-13	0.000469932	upstream_gene_variant					-0.275462	0.432	0.55835	2b
ALPK3	15	rs8039472	rs55646601	85323568	0.740246	G	T	0.554027	-0.0363684	0.00484988	6.4e-14	0.00128214	upstream_gene_variant					0.201382	5.861	0.13454	5
ALPK3	15	rs8039472	rs3748376	85328352	0.352271	C	T	0.730968	0.0399016	0.00543896	2.2e-13	0.000429068	intron_variant					0.172714	5.428	0.34664	2b
ALPK3	15	rs8039472	rs12906348	85329421	0.351976	A	C	0.730876	0.0399098	0.00543929	2.2e-13	0.000432449	intron_variant					-0.139488	1.079	0.60906	4
ALPK3	15	rs8039472	rs10438428	85330745	0.688928	C	T	0.538259	-0.0356504	0.00483632	1.7e-13	0.000496032	intron_variant					-0.009076	2.489	0.13454	5
ALPK3	15	rs8039472	rs34342559	85331271	0.351893	A	G	0.730874	0.0398883	0.00543944	2.2e-13	0.000419488	intron_variant					0.16065	5.242	0.50689	3a
ALPK3	15	rs8039472	rs62019472	85331493	0.352044	A	G	0.730875	0.0398865	0.00543948	2.3e-13	0.00041831	intron_variant					-0.308345	0.345	0.60906	4
ALPK3	15	rs8039472	rs55841622	85332280	0.333559	T	A	0.741945	0.0412885	0.00559684	1.6e-13	0.00059547	intron_variant					-0.018609	2.352	0.69529	3a
ALPK3	15	rs8039472	rs28595395	85334952	0.73069	T	C	0.543778	-0.0381474	0.00484808	3.6e-15	0.0219205	intron_variant					-0.184836	0.795	0.13454	5
ALPK3	15	rs8039472	rs12595786	85336670	0.752962	T	C	0.549844	-0.0378526	0.00484571	5.6e-15	0.014019	intron_variant					0.413173	8.539	0.67022	3a
ALPK3	15	rs8039472	15:85348961_TTTTG_T	85348961	0.368352	TTTTG	T	0.743228	0.0414502	0.00560306	1.4e-13	0.00069436	3_prime_UTR_variant					0.003987	2.684	0.41	2a
ALPK3	15	rs8039472	rs35630683	85349231	0.391235	T	C	0.734233	0.0400725	0.00544904	1.9e-13	0.000489793	3_prime_UTR_variant					0.815023	12.07	0.58955	5
ALPK3	15	rs8039472	rs11073729	85350081	0.778402	T	C	0.539715	-0.0380446	0.00483824	3.7e-15	0.020994	downstream_gene_variant					-0.309332	0.343	0.2212	6
ALPK3	15	rs8039472	rs56074163	85351332	0.778304	C	T	0.541864	-0.0380849	0.00484871	4e-15	0.0196531	downstream_gene_variant					-0.572551	0.052	0.59245	3a
ALPK3	15	rs8039472	rs112464933	85351336	0.776631	A	AT	0.542603	-0.0372838	0.00485659	1.6e-14	0.00495633	downstream_gene_variant					-0.118152	1.246	0.96078	3a
ALPK3	15	rs8039472	rs11073730	85354596	0.755315	C	T	0.549455	-0.0380578	0.00484638	4.1e-15	0.0193661	downstream_gene_variant					0.154683	5.148	0.11867	5
ALPK3	15	rs8039472	rs11073731	85355113	0.762795	C	A	0.551946	-0.0382806	0.00490134	5.7e-15	0.0140268	upstream_gene_variant					-0.250278	0.513	0	5
ALPK3	15	rs8039472	rs8037423	85355494	0.782928	C	T	0.540666	-0.0379519	0.00483909	4.4e-15	0.0178717	upstream_gene_variant					-0.370217	0.225	0.60906	4
ALPK3	15	rs8039472	rs56864281	85357649	0.39137	C	A	0.734214	0.0401027	0.0054505	1.9e-13	0.000502948	upstream_gene_variant					-0.252593	0.505	0.13454	5
ALPK3	15	rs8039472	rs8039472	85361644	1	A	G	0.480991	-0.0398529	0.00483639	1.7e-16	0.435644	intron_variant					0.252391	6.586	0.93	2b
ALPK3	15	rs8039472	rs4633690	85361960	0.786983	C	T	0.540989	-0.0385632	0.00484242	1.7e-15	0.0464504	intron_variant					1.93368	19.21	0.60906	4
ALPK3	15	rs8039472	rs2879828	85361977	0.78872	G	T	0.540368	-0.0382511	0.00484113	2.8e-15	0.0283282	intron_variant					1.91012	19.03	0.85505	3a
ALPK3	15	rs8039472	rs6496441	85363348	0.786695	A	G	0.539845	-0.0380303	0.00484186	4e-15	0.0196011	intron_variant					-0.150488	1.001	0.12	1f
ALPK3	15	rs8039472	rs11854291	85363708	0.786696	T	C	0.539849	-0.0380343	0.004842	4e-15	0.019694	intron_variant					0.001879	2.652	0.012	5
ALPK3	15	rs8039472	rs58932296	85364221	0.991893	C	CT	0.480108	-0.0393007	0.00484171	4.8e-16	0.159435	intron_variant					-0.118589	1.242	0	6
ALPK3	15	rs8039472	rs2115630	85364516	0.783872	C	T	0.541903	-0.038464	0.00484545	2.1e-15	0.0379676	intron_variant					-0.267742	0.456	0.55134	3a
ALPK3	15	rs8039472	rs8024538	85368419	0.950221	A	T	0.475179	-0.0389794	0.00486167	1.1e-15	0.0718119	intron_variant					-0.017883	2.362	0.03125	6
ALPK3	15	rs8039472	rs7183401	85371944	0.747722	G	T	0.552327	-0.0365617	0.00485374	5e-14	0.00165474	intron_variant					-0.231271	0.583	0.66703	1f
ALPK3	15	rs8039472	rs6496452	85372645	0.74738	A	T	0.551319	-0.0358796	0.00485252	1.4e-13	0.000588046	intron_variant					0.874208	12.52	0.09	1d
MAP3K14	17	rs62063281	rs56328224	43572419	0.934629	C	T	0.776542	-0.0515763	0.0057848	4.8e-19	0.000307579	upstream_gene_variant					0.094085	4.163	0.18412	7
MAP3K14	17	rs62063281	rs5026246	43572896	0.930509	T	G	0.776508	-0.0514447	0.00577148	4.9e-19	0.000300896	upstream_gene_variant					0.054257	3.495	0.13454	5
MAP3K14	17	rs62063281	rs62065452	43573061	0.936484	T	C	0.778412	-0.0515003	0.00579899	6.6e-19	0.000225998	upstream_gene_variant					-0.345954	0.266	0	6
MAP3K14	17	rs62063281	rs2903705	43573231	0.939154	C	G	0.776924	-0.0512941	0.00577574	6.6e-19	0.000225249	intergenic_variant					-0.022025	2.305	0.39351	6
MAP3K14	17	rs62063281	rs62065453	43573419	0.932554	C	T	0.777417	-0.0520673	0.00579977	2.8e-19	0.000534965	intergenic_variant					0.130347	4.761	0.20829	6
MAP3K14	17	rs62063281	rs188710438	43573649	0.939341	C	T	0.776738	-0.0514265	0.00577606	5.4e-19	0.000274938	intergenic_variant					-0.788123	0.01	0.18412	7
MAP3K14	17	rs62063281	rs2684670	43574016	0.93762	A	G	0.77794	-0.0513455	0.00580243	8.8e-19	0.000170398	downstream_gene_variant					-0.02191	2.306	0.58955	5
MAP3K14	17	rs62063281	rs189777036	43574229	0.939407	T	C	0.776743	-0.0514317	0.00577608	5.4e-19	0.000277074	downstream_gene_variant					0.289055	7.07	0.18412	7
MAP3K14	17	rs62063281	rs62065457	43574611	0.935428	G	A	0.777665	-0.0507494	0.00578972	1.9e-18	8.1534e-05	downstream_gene_variant					-0.060935	1.811	0.2212	6
MAP3K14	17	rs62063281	rs62066460	43574935	0.939406	C	T	0.776736	-0.0514106	0.00577618	5.6e-19	0.000267853	downstream_gene_variant					0.004411	2.69	0.66784	3a
MAP3K14	17	rs62063281	rs566127718	43575452	0.939404	A	G	0.776714	-0.0514049	0.00577631	5.6e-19	0.000265046	downstream_gene_variant					0.076423	3.867	0.18412	7
MAP3K14	17	rs62063281	rs112556326	43575946	0.939405	G	T	0.776742	-0.0514233	0.0057762	5.5e-19	0.000273068	upstream_gene_variant					-0.274437	0.435	0	6
MAP3K14	17	rs62063281	rs200133133	43576046	0.939316	T	TG	0.776746	-0.051485	0.00577649	5e-19	0.000299123	upstream_gene_variant					-0.094533	1.458	0.45294	5
MAP3K14	17	rs62063281	rs62064364	43654468	0.934925	C	T	0.781835	-0.0514279	0.00589297	2.6e-18	5.92405e-05	regulatory_region_variant					-0.005267	2.545	0.60906	4
MAP3K14	17	rs62063281	rs62064388	43663169	0.941858	T	C	0.776698	-0.0519472	0.00577347	2.3e-19	0.000638042	upstream_gene_variant					0.317117	7.432	0.60906	4
MAP3K14	17	rs62063281	rs530808688	43663213	0.931813	C	CA	0.777263	-0.0507496	0.0058028	2.2e-18	6.87574e-05	upstream_gene_variant					0.244174	6.473	0.75931	3a
MAP3K14	17	rs62063281	rs1724390	43663247	0.937198	C	A	0.776401	-0.0520578	0.00577284	1.9e-19	0.000764767	non_coding_transcript_exon_variant					0.545743	9.824	0.70497	4
MAP3K14	17	rs62063281	rs111390638	43664978	0.94609	A	G	0.778772	-0.0507508	0.00580905	2.4e-18	6.3511e-05	downstream_gene_variant					-0.053992	1.893	0.58955	5
MAP3K14	17	rs62063281	rs2458198	43665468	0.942316	T	G	0.774266	-0.0511878	0.00578693	9.1e-19	0.000164723	downstream_gene_variant					-0.124355	1.195	0.58955	5
MAP3K14	17	rs62063281	rs1724397	43665809	0.94881	C	T	0.777191	-0.0513622	0.00578831	7.1e-19	0.000211141	downstream_gene_variant					0.023457	2.989	0.34168	5
MAP3K14	17	rs62063281	rs1724398	43665838	0.94881	A	G	0.777191	-0.0513622	0.00578831	7.1e-19	0.000211141	downstream_gene_variant					0.340558	7.723	0.13454	5
MAP3K14	17	rs62063281	rs1724399	43665906	0.945601	C	G	0.774235	-0.0511641	0.00579476	1.1e-18	0.000143148	downstream_gene_variant					-0.267243	0.457	0	5
MAP3K14	17	rs62063281	rs62064395	43666001	0.929778	A	C	0.768878	-0.0504612	0.00576773	2.2e-18	7.02924e-05	downstream_gene_variant					0.362543	7.981	0.88261	3a
MAP3K14	17	rs62063281	rs796568985	43666002	0.939849	AT	A	0.773666	-0.0520103	0.00577859	2.2e-19	0.000655719	downstream_gene_variant					0.138532	4.892	0.79209	3a
MAP3K14	17	rs62063281	rs2950009	43666244	0.948815	A	G	0.777209	-0.0513147	0.00578824	7.6e-19	0.000196516	downstream_gene_variant					0.002969	2.668	0.60906	4
MAP3K14	17	rs62063281	rs2950010	43666251	0.949496	C	G	0.777804	-0.0516862	0.00578789	4.3e-19	0.000349352	downstream_gene_variant					-0.113484	1.286	0.60906	4
MAP3K14	17	rs62063281	rs2950011	43666385	0.947737	C	T	0.778464	-0.0513287	0.00580665	9.6e-19	0.000157027	downstream_gene_variant					0.285239	7.021	0.08	5
MAP3K14	17	rs62063281	rs62064409	43666431	0.948881	T	C	0.777243	-0.0513151	0.0057882	7.6e-19	0.000196742	downstream_gene_variant					0.05332	3.479	0.76455	5
MAP3K14	17	rs62063281	rs112010353	43666492	0.946605	C	T	0.778255	-0.050814	0.00580438	2.1e-18	7.42194e-05	downstream_gene_variant					0.198978	5.825	0.58955	5
MAP3K14	17	rs62063281	rs2693349	43666511	0.948876	A	T	0.777285	-0.051301	0.00578932	7.9e-19	0.000189675	downstream_gene_variant					-0.328874	0.3	0.13583	5
MAP3K14	17	rs62063281	rs2469938	43666820	0.946098	G	A	0.780262	-0.0517167	0.00583867	8.2e-19	0.000185022	downstream_gene_variant					0.257098	6.65	0.44483	6
MAP3K14	17	rs62063281	rs2696425	43666906	0.94771	G	C	0.777474	-0.0517704	0.005784	3.5e-19	0.000419533	downstream_gene_variant					-0.106198	1.35	0.51392	7
MAP3K14	17	rs62063281	rs2950012	43667365	0.947759	T	C	0.776464	-0.0510965	0.00578844	1.1e-18	0.000140454	downstream_gene_variant					0.004371	2.69	0.13454	5
MAP3K14	17	rs62063281	rs796069077	43667413	0.932618	CTT	C	0.771013	-0.0503546	0.00576118	2.3e-18	6.51596e-05	downstream_gene_variant					-0.217788	0.638
MAP3K14	17	rs62063281	rs62064415	43667537	0.946108	C	T	0.780293	-0.0516799	0.00583859	8.6e-19	0.000175173	downstream_gene_variant					0.628719	10.56	0.18412	7
MAP3K14	17	rs62063281	rs62064417	43667792	0.941543	C	T	0.772993	-0.0507061	0.00578194	1.8e-18	8.45617e-05	downstream_gene_variant					0.117007	4.543	0.14427	5
MAP3K14	17	rs62063281	rs62064418	43667836	0.948486	C	A	0.77577	-0.0511921	0.00579262	9.8e-19	0.000153697	downstream_gene_variant					-0.583227	0.048	0.13454	5
MAP3K14	17	rs62063281	rs62064419	43667915	0.948095	T	C	0.776877	-0.0516394	0.00578655	4.5e-19	0.000331017	downstream_gene_variant					0.087863	4.059	0.41246	5
MAP3K14	17	rs62063281	rs62064420	43667922	0.948426	G	C	0.776735	-0.0516664	0.00578838	4.4e-19	0.000336602	downstream_gene_variant					-0.465165	0.114	0	5
MAP3K14	17	rs62063281	rs62064421	43667934	0.949184	C	G	0.776496	-0.0512858	0.00578548	7.7e-19	0.0001951	downstream_gene_variant					0.02279	2.978	0.13454	5
MAP3K14	17	rs62063281	rs62064423	43668187	0.94878	A	G	0.77693	-0.0513207	0.00578798	7.5e-19	0.000199021	downstream_gene_variant					-0.461318	0.117	0.51723	6
MAP3K14	17	rs62063281	rs62064424	43668239	0.946275	T	C	0.776136	-0.0511471	0.00578397	9.3e-19	0.000161033	downstream_gene_variant					-0.029253	2.206	0.04367	5
MAP3K14	17	rs62063281	rs2950013	43668455	0.9464	T	G	0.774789	-0.0515129	0.00578755	5.6e-19	0.000268799	downstream_gene_variant					0.106541	4.371	0.18412	7
MAP3K14	17	rs62063281	rs527325496	43668512	0.897609	C	CAAA	0.807639	-0.0563099	0.00632546	5.5e-19	0.000295695	downstream_gene_variant					-0.033821	2.145	0.55602	6
MAP3K14	17	rs62063281	rs55836887	43668815	0.947669	A	G	0.778287	-0.0517378	0.00581512	5.7e-19	0.000261665	downstream_gene_variant					-0.076248	1.642	0.11093	6
MAP3K14	17	rs62063281	rs370670279	43669049	0.949566	A	AC	0.777834	-0.0516352	0.00578794	4.6e-19	0.000322731	downstream_gene_variant					-0.095197	1.452	0	5
MAP3K14	17	rs62063281	rs55711776	43669250	0.948781	A	G	0.776971	-0.0513216	0.00578936	7.7e-19	0.000195643	downstream_gene_variant					0.282263	6.983	0.18412	7
MAP3K14	17	rs62063281	rs62064431	43669704	0.948385	C	A	0.778328	-0.0514319	0.00580739	8.3e-19	0.000181941	regulatory_region_variant					0.09736	4.218	0.60906	4
MAP3K14	17	rs62063281	rs2732626	43669800	0.946067	A	G	0.780332	-0.0515504	0.00584462	1.1e-18	0.000133021	regulatory_region_variant					0.123467	4.649	0.60906	4
MAP3K14	17	rs62063281	rs56129627	43669879	0.945862	A	G	0.777226	-0.0517317	0.00580478	5e-19	0.00029799	regulatory_region_variant					-0.169029	0.884	0.70497	4
MAP3K14	17	rs62063281	rs62064433	43669923	0.948385	T	C	0.778321	-0.0514346	0.00580744	8.2e-19	0.000182569	regulatory_region_variant					0.164648	5.304	0.72833	2a
MAP3K14	17	rs62063281	rs1724411	43669931	0.935483	T	C	0.774239	-0.0506674	0.00576392	1.5e-18	0.000101108	regulatory_region_variant					0.066065	3.693	0.66703	1f
MAP3K14	17	rs62063281	rs1724412	43670018	0.938801	G	A	0.775706	-0.0511304	0.0057897	1e-18	0.000145443	regulatory_region_variant					-0.574666	0.051	0.50687	3a
MAP3K14	17	rs62063281	rs1724413	43670073	0.941932	G	T	0.773941	-0.0507111	0.00578415	1.8e-18	8.27692e-05	regulatory_region_variant					-0.449274	0.128	0.8288	2b
MAP3K14	17	rs62063281	rs113620380	43670337	0.940928	C	CT	0.772529	-0.0507721	0.00578176	1.6e-18	9.3685e-05	regulatory_region_variant					-0.047245	1.974	0.66784	3a
MAP3K14	17	rs62063281	rs1706732	43670536	0.944322	A	G	0.779297	-0.0516628	0.00583482	8.4e-19	0.00017944	regulatory_region_variant					0.137575	4.877	0.55744	2b
MAP3K14	17	rs62063281	rs1706731	43670696	0.932785	G	C	0.787129	-0.0538127	0.00594702	1.4e-19	0.00103975	regulatory_region_variant					0.267261	6.786	0.13454	5
MAP3K14	17	rs62063281	rs2693353	43670940	0.935814	A	G	0.770401	-0.0511509	0.00577738	8.5e-19	0.000176891	regulatory_region_variant					-0.323616	0.311	0.73862	3a
MAP3K14	17	rs62063281	rs112954158	43671066	0.967667	G	GA	0.781006	-0.0536702	0.00583806	3.8e-20	0.00381303	intergenic_variant					-0.11877	1.241	0.35203	3a
MAP3K14	17	rs62063281	rs2668643	43671099	0.947584	C	A	0.778552	-0.0519727	0.00580259	3.3e-19	0.000444742	intergenic_variant					-0.052789	1.907	0.13454	5
MAP3K14	17	rs62063281	rs2261543	43671174	0.947478	A	G	0.77886	-0.0513643	0.00581617	1e-18	0.000146094	intergenic_variant					0.322056	7.494	0.18412	7
MAP3K14	17	rs62063281	rs2532372	43671235	0.948709	C	T	0.776969	-0.0513264	0.00578986	7.7e-19	0.000195768	intergenic_variant					0.263879	6.741	0.17046	6
MAP3K14	17	rs62063281	rs145472926	43671522	0.946188	C	T	0.780061	-0.0516163	0.00583987	9.7e-19	0.000156427	regulatory_region_variant					0.56725	10.02	0.58955	5
MAP3K14	17	rs62063281	rs62064441	43673792	0.921375	A	G	0.789313	-0.0529252	0.00596048	6.7e-19	0.000228672	downstream_gene_variant					-0.346867	0.264	0.70496	3a
MAP3K14	17	rs62063281	rs374316043	43675431	0.934501	T	A	0.784642	-0.0526001	0.0058962	4.6e-19	0.0003279	downstream_gene_variant					0.132923	4.802	1	5
MAP3K14	17	rs62063281	rs62066068	43679121	0.949071	G	A	0.777423	-0.0513263	0.00578882	7.6e-19	0.000198486	non_coding_transcript_exon_variant					0.183572	5.593	0.60906	4
MAP3K14	17	rs62063281	rs56191889	43679132	0.947347	A	G	0.776563	-0.0513314	0.00578887	7.5e-19	0.000199907	non_coding_transcript_exon_variant					0.256039	6.636	0.60906	4
MAP3K14	17	rs62063281	rs369209138	43680850	0.949076	G	C	0.777452	-0.0513023	0.00578869	7.8e-19	0.000191663	upstream_gene_variant					-0.034508	2.136	0.18412	7
MAP3K14	17	rs62063281	rs9912279	43681222	0.947154	C	T	0.777504	-0.0510955	0.00579383	1.2e-18	0.00013056	upstream_gene_variant					0.499298	9.397	0.59	5
MAP3K14	17	rs62063281	rs62066072	43681304	0.948655	G	A	0.777858	-0.0511654	0.00579528	1.1e-18	0.000142444	upstream_gene_variant					-0.042484	2.034	0.55411	5
MAP3K14	17	rs62063281	rs62066073	43681316	0.948655	T	C	0.777852	-0.0511672	0.00579534	1.1e-18	0.000142721	upstream_gene_variant					-0.386671	0.2	0.11237	6
MAP3K14	17	rs62063281	rs55684829	43682098	0.909348	A	C	0.798255	-0.0541605	0.00618041	1.9e-18	8.50042e-05	upstream_gene_variant					-0.057121	1.856	0.13454	5
MAP3K14	17	rs62063281	rs56383763	43682323	0.947523	T	C	0.777795	-0.0515298	0.0057963	6.1e-19	0.000245149	upstream_gene_variant					-0.398801	0.183	0.4986	6
MAP3K14	17	rs62063281	rs451737	43683392	0.948803	A	G	0.777615	-0.0513865	0.00579353	7.3e-19	0.000204318	upstream_gene_variant					0.048001	3.391	0.22547	6
MAP3K14	17	rs62063281	rs4528616	43683597	0.948959	T	G	0.777316	-0.0510588	0.00578705	1.1e-18	0.000135085	upstream_gene_variant					-0.041224	2.05	0.21221	6
MAP3K14	17	rs62063281	rs4471725	43683611	0.949219	G	T	0.777383	-0.0512525	0.00578751	8.3e-19	0.000180436	upstream_gene_variant					-0.070818	1.701	0.20829	6
MAP3K14	17	rs62063281	rs4485406	43683627	0.94603	C	G	0.775553	-0.0522666	0.00579608	1.9e-19	0.000766713	upstream_gene_variant					-0.076204	1.643	0.11318	6
MAP3K14	17	rs62063281	17:43683792_ATGG_A	43683792	0.949613	ATGG	A	0.777893	-0.0516444	0.00578763	4.5e-19	0.000328718	upstream_gene_variant					-0.15104	0.998	0.01306	5
MAP3K14	17	rs62063281	rs1635285	43684209	0.941495	C	G	0.775193	-0.0508628	0.0057747	1.3e-18	0.000118055	upstream_gene_variant					-0.056876	1.859	0.33176	6
MAP3K14	17	rs62063281	rs2906009	43684563	0.949218	T	C	0.777413	-0.0512488	0.00578816	8.4e-19	0.000177866	upstream_gene_variant					-0.100521	1.401	0.14464	6
MAP3K14	17	rs62063281	rs2906007	43684920	0.94926	C	T	0.777472	-0.0512253	0.00578904	8.9e-19	0.000169587	upstream_gene_variant					-0.147653	1.021	0.18412	7
MAP3K14	17	rs62063281	rs2906006	43685021	0.949298	C	T	0.777874	-0.0511591	0.00579666	1.1e-18	0.000138525	upstream_gene_variant					0.010608	2.786	0.18412	7
MAP3K14	17	rs62063281	rs444967	43685698	0.947772	A	G	0.777162	-0.0513984	0.00579054	6.9e-19	0.000216593	upstream_gene_variant					-0.152519	0.988	0.37269	6
MAP3K14	17	rs62063281	rs430688	43685707	0.948317	T	C	0.778699	-0.0516068	0.00581505	7e-19	0.000214433	upstream_gene_variant					0.058034	3.558	0.18412	7
MAP3K14	17	rs62063281	rs413519	43685826	0.947252	A	G	0.778574	-0.0521674	0.00580218	2.4e-19	0.000604246	upstream_gene_variant					-0.023469	2.285	0.04367	5
MAP3K14	17	rs62063281	rs385199	43686419	0.938101	A	C	0.774649	-0.0503689	0.00577216	2.6e-18	5.76944e-05	downstream_gene_variant					-0.21342	0.657	0.60906	4
MAP3K14	17	rs62063281	rs440778	43686420	0.946646	A	G	0.779182	-0.0520454	0.00581349	3.5e-19	0.000428751	downstream_gene_variant					0.01149	2.799	0.55436	1f
MAP3K14	17	rs62063281	rs2949997	43687072	0.942749	G	A	0.783565	-0.0525185	0.00593545	8.9e-19	0.000172979	downstream_gene_variant					0.13208	4.789	0.13454	5
MAP3K14	17	rs62063281	rs391338	43687268	0.946067	G	A	0.781252	-0.0519627	0.00585277	6.8e-19	0.000222754	downstream_gene_variant					-0.201373	0.712	0.13454	5
MAP3K14	17	rs62063281	rs62066084	43688042	0.947737	C	G	0.77988	-0.0519894	0.00583228	4.9e-19	0.00030513	downstream_gene_variant					-0.194451	0.745	0.18412	7
MAP3K14	17	rs62063281	rs62066085	43688249	0.948128	G	C	0.777918	-0.0512901	0.00579542	8.7e-19	0.000171937	downstream_gene_variant					-0.184996	0.794	0.50448	6
MAP3K14	17	rs62063281	rs28768976	43688317	0.945106	A	G	0.776777	-0.0513024	0.00577922	6.9e-19	0.000217689	downstream_gene_variant					-0.046901	1.979	0.18412	7
MAP3K14	17	rs62063281	rs62066086	43688387	0.949046	A	G	0.777581	-0.051297	0.00579019	8.1e-19	0.000186336	downstream_gene_variant					-0.064178	1.775	0.1561	5
MAP3K14	17	rs62063281	rs62066087	43688579	0.949046	A	G	0.777581	-0.0512967	0.00579018	8.1e-19	0.000186276	downstream_gene_variant					-0.056206	1.866	0.18412	7
MAP3K14	17	rs62063281	rs56340658	43689090	0.948372	T	C	0.777196	-0.0514825	0.00578954	6e-19	0.000249739	downstream_gene_variant					-0.253942	0.5	0.18412	7
MAP3K14	17	rs62063281	rs1619965	43689684	0.943015	C	G	0.779592	-0.0515982	0.00583689	9.6e-19	0.000158314	downstream_gene_variant					0.665352	10.86	0.18412	7
MAP3K14	17	rs62063281	rs643024	43690468	0.949274	C	T	0.77751	-0.0512117	0.00578869	9e-19	0.000166879	downstream_gene_variant					-0.016095	2.388	0.01633	6
MAP3K14	17	rs62063281	rs642185	43690637	0.94851	T	C	0.778495	-0.0513238	0.00580762	9.8e-19	0.000153867	downstream_gene_variant					-0.523363	0.075	0.00167	6
MAP3K14	17	rs62063281	rs373417	43691173	0.94636	C	T	0.778913	-0.0518806	0.00582144	5e-19	0.000298983	downstream_gene_variant					1.02067	13.57	0.18412	7
MAP3K14	17	rs62063281	rs2668709	43692338	0.947212	T	C	0.78012	-0.0519695	0.00583643	5.4e-19	0.000279955	intergenic_variant					0.188187	5.663	0.47449	6
MAP3K14	17	rs62063281	rs611351	43692935	0.949433	A	G	0.777762	-0.0516411	0.00578574	4.4e-19	0.00033556	upstream_gene_variant					0.312296	7.37	0.49945	5
MAP3K14	17	rs62063281	rs375647	43693341	0.949394	A	G	0.777626	-0.0514957	0.00578722	5.7e-19	0.000262959	upstream_gene_variant					-0.108262	1.331	0.18412	7
MAP3K14	17	rs62063281	rs418659	43693462	0.947325	C	T	0.780233	-0.0521663	0.00583558	3.9e-19	0.000382482	upstream_gene_variant					-0.081663	1.586	0.03026	5
MAP3K14	17	rs62063281	rs418891	43693538	0.949516	G	T	0.777811	-0.05158	0.00578556	4.9e-19	0.000306164	upstream_gene_variant					0.570234	10.05	0.22271	1f
MAP3K14	17	rs62063281	rs62066119	43695197	0.946955	C	T	0.777159	-0.0517623	0.00578203	3.5e-19	0.00042563	upstream_gene_variant					0.208669	5.969	0.18412	7
MAP3K14	17	rs62063281	rs112997627	43695263	0.946161	T	G	0.780852	-0.0523582	0.00584567	3.3e-19	0.00044757	upstream_gene_variant					0.102419	4.302	0.1561	5
MAP3K14	17	rs62063281	rs674692	43695967	0.949542	A	G	0.777682	-0.0514421	0.00578692	6.1e-19	0.000243165	upstream_gene_variant					-0.348163	0.262	0.18412	7
MAP3K14	17	rs62063281	rs675726	43696254	0.949542	A	G	0.777682	-0.0514421	0.00578691	6.1e-19	0.000243198	upstream_gene_variant					0.310483	7.347	0.67105	6
MAP3K14	17	rs62063281	17:43696837_TC_T	43696837	0.948581	TC	T	0.778419	-0.0511981	0.00580118	1.1e-18	0.000138438	upstream_gene_variant					-0.078809	1.616	0.58955	5
MAP3K14	17	rs62063281	rs143345034	43696920	0.949542	C	T	0.777685	-0.0514427	0.0057869	6.1e-19	0.000243455	upstream_gene_variant					0.189263	5.679	0.18412	7
MAP3K14	17	rs62063281	rs184745911	43698899	0.949208	A	G	0.778134	-0.0516089	0.00579243	5.1e-19	0.000291633	upstream_gene_variant					0.639816	10.65	0.18412	7
MAP3K14	17	rs62063281	rs529311580	43699113	0.943858	A	G	0.780396	-0.0519928	0.005829	4.7e-19	0.00032057	upstream_gene_variant					0.239466	6.407	0.78228	6
MAP3K14	17	rs62063281	rs192252295	43702296	0.949968	T	C	0.778607	-0.052026	0.00579597	2.8e-19	0.000528726	intron_variant					-0.013732	2.421	0.13454	5
MAP3K14	17	rs62063281	rs62066125	43702701	0.946261	C	G	0.777285	-0.0514952	0.00578297	5.4e-19	0.000278301	intron_variant					-0.118934	1.239	0.18297	5
MAP3K14	17	rs62063281	rs392116	43703555	0.950384	A	G	0.778193	-0.0518996	0.00578993	3.1e-19	0.00047237	intron_variant					-0.055142	1.879	0.67105	6
MAP3K14	17	rs62063281	rs385383	43704031	0.950384	C	A	0.778195	-0.0519	0.00578992	3.1e-19	0.000472728	intron_variant					-0.098953	1.416	0.15359	6
MAP3K14	17	rs62063281	rs393208	43704310	0.950388	T	G	0.778366	-0.0520411	0.00579338	2.6e-19	0.000560844	intron_variant					-0.116533	1.26	0.03738	6
MAP3K14	17	rs62063281	rs2469934	43704419	0.950385	T	C	0.778194	-0.0518995	0.00578989	3.1e-19	0.000472556	intron_variant					-0.046372	1.985	0.58955	5
MAP3K14	17	rs62063281	rs373853	43704491	0.950385	G	A	0.778194	-0.0518994	0.00578989	3.1e-19	0.000472483	intron_variant					-0.155848	0.966	0.58955	5
MAP3K14	17	rs62063281	rs383241	43705356	0.94967	G	A	0.777919	-0.0515426	0.00578503	5.1e-19	0.00029112	intron_variant					-0.108116	1.333	0.61067	1f
MAP3K14	17	rs62063281	rs376120	43705518	0.94967	A	G	0.777919	-0.0515426	0.00578503	5.1e-19	0.00029112	intron_variant					-0.038519	2.084	0.144	3a
MAP3K14	17	rs62063281	rs365825	43705601	0.945047	A	G	0.776947	-0.0509203	0.00577814	1.2e-18	0.000123119	intron_variant					0.037234	3.213	0.60906	4
MAP3K14	17	rs62063281	rs393838	43705756	0.945428	G	C	0.777039	-0.0511927	0.00577872	8.1e-19	0.000185228	intron_variant					-0.040407	2.06	0.58955	5
MAP3K14	17	rs62063281	rs681485	43707619	0.948296	C	A	0.777693	-0.0513284	0.00578422	7.1e-19	0.00021181	intron_variant					-0.126138	1.181	0.13454	5
MAP3K14	17	rs62063281	rs594591	43707620	0.94967	G	T	0.777919	-0.0515427	0.00578503	5.1e-19	0.000291165	intron_variant					-0.331301	0.295	0.13454	5
MAP3K14	17	rs62063281	17:43707838_TG_T	43707838	0.934956	TG	T	0.783826	-0.0513341	0.00588249	2.6e-18	5.89373e-05	intron_variant					-0.045118	2.001	0	5
MAP3K14	17	rs62063281	rs593720	43707848	0.935778	G	T	0.783257	-0.0517311	0.00586898	1.2e-18	0.000126864	intron_variant					0.178243	5.512	0.13454	5
MAP3K14	17	rs62063281	rs444071	43707951	0.949668	C	T	0.777919	-0.0515497	0.00578511	5.1e-19	0.000294	intron_variant					0.110164	4.43	0.52984	5
MAP3K14	17	rs62063281	rs396593	43707955	0.949668	C	A	0.777919	-0.0515497	0.00578511	5.1e-19	0.000294	intron_variant					-0.239991	0.55	0.06459	5
MAP3K14	17	rs62063281	17:43708415_CA_C	43708415	0.948602	CA	C	0.779459	-0.0517304	0.00581362	5.7e-19	0.000263992	intron_variant					-0.136633	1.1	0	5
MAP3K14	17	rs62063281	rs368673667	43708418	0.950424	C	G	0.778319	-0.0519644	0.00579407	3e-19	0.000493362	intron_variant					-0.275208	0.433	0.13454	5
MAP3K14	17	rs62063281	rs450237	43709225	0.944879	T	C	0.77825	-0.051308	0.00580225	9.3e-19	0.000161324	intron_variant					-0.046942	1.978	0	6
MAP3K14	17	rs62063281	rs436667	43709415	0.948928	C	T	0.777883	-0.051577	0.00578575	4.9e-19	0.000303968	intron_variant					0.230032	6.275	0.19	1b
MAP3K14	17	rs62063281	rs650927	43709867	0.949528	T	G	0.777924	-0.051548	0.00578526	5.1e-19	0.000292636	intron_variant					0.18005	5.54	0.58955	5
MAP3K14	17	rs62063281	rs671740	43709893	0.949528	A	G	0.777924	-0.051548	0.00578526	5.1e-19	0.000292636	intron_variant					0.221643	6.156	0.76455	5
MAP3K14	17	rs62063281	rs81632	43710127	0.949526	T	A	0.777933	-0.0515305	0.00578551	5.3e-19	0.000283899	intron_variant					-0.803261	0.009	0.65422	6
MAP3K14	17	rs62063281	rs16940633	43710371	0.949528	G	A	0.77793	-0.051546	0.0057854	5.1e-19	0.000291184	intron_variant					0.061334	3.614	0.45052	5
MAP3K14	17	rs62063281	rs17686610	43710384	0.949528	A	C	0.77793	-0.0515464	0.00578539	5.1e-19	0.000291403	intron_variant					0.324356	7.523	0.13454	5
MAP3K14	17	rs62063281	rs2942170	43711312	0.949528	C	T	0.777925	-0.0515548	0.00578529	5e-19	0.000295594	intron_variant					-0.041792	2.042	0.58955	5
MAP3K14	17	rs62063281	rs2942169	43711539	0.949605	G	C	0.777907	-0.0515565	0.00578501	5e-19	0.000297496	intron_variant					0.195749	5.777	0.55436	1f
MAP3K14	17	rs62063281	rs241045	43712337	0.949605	C	T	0.777907	-0.0515551	0.00578502	5e-19	0.000296815	intron_variant					-0.10913	1.324	0.13454	5
MAP3K14	17	rs62063281	rs241044	43712464	0.949605	G	A	0.777907	-0.051555	0.00578502	5e-19	0.00029677	intron_variant					0.145685	5.006	0.22271	1f
MAP3K14	17	rs62063281	rs241042	43712657	0.949605	T	C	0.777907	-0.0515549	0.00578502	5e-19	0.000296724	intron_variant					0.032037	3.128	0.32932	5
MAP3K14	17	rs62063281	rs241041	43713925	0.949605	A	G	0.777906	-0.0515547	0.00578502	5e-19	0.000296633	intron_variant					-0.315678	0.328	0.22271	1f
MAP3K14	17	rs62063281	rs113537592	43714179	0.954631	C	CT	0.779048	-0.0514329	0.00581054	8.6e-19	0.000174729	intron_variant					-0.022975	2.291	0	6
MAP3K14	17	rs62063281	rs241039	43714673	0.949605	A	T	0.777906	-0.0515547	0.00578502	5e-19	0.000296633	intron_variant					-0.187054	0.783	0.22271	1f
MAP3K14	17	rs62063281	rs2942168	43714850	0.949605	G	A	0.777905	-0.0515528	0.00578504	5e-19	0.000295686	intron_variant					0.105746	4.357	0.55436	1f
MAP3K14	17	rs62063281	rs2942167	43715018	0.949605	T	C	0.777906	-0.0515544	0.00578502	5e-19	0.000296496	intron_variant					0.043974	3.324	0.55436	1f
MAP3K14	17	rs62063281	rs2942166	43715427	0.948942	T	C	0.777777	-0.0513861	0.00578536	6.6e-19	0.000227883	intron_variant					-0.371737	0.222	0.59057	2b
MAP3K14	17	rs62063281	rs2942165	43715619	0.949605	G	C	0.777906	-0.0515543	0.00578503	5e-19	0.00029641	intron_variant					0.131129	4.773	0.18412	7
MAP3K14	17	rs62063281	rs117368197	43715924	0.949605	A	G	0.777906	-0.0515538	0.00578503	5e-19	0.000296182	intron_variant					0.447097	8.889	0.4855	6
MAP3K14	17	rs62063281	rs413778	43716885	0.949605	A	G	0.777906	-0.0515541	0.00578503	5e-19	0.000296319	intron_variant					0.141599	4.941	0.55436	1f
MAP3K14	17	rs62063281	rs389217	43717131	0.949605	C	T	0.777908	-0.0515553	0.00578505	5e-19	0.000296786	intron_variant					0.649683	10.73	0.06	1d
MAP3K14	17	rs62063281	rs389978	43717415	0.949016	A	G	0.777772	-0.0515328	0.00578406	5.1e-19	0.000290557	intron_variant					-0.317142	0.325	0.58955	5
MAP3K14	17	rs62063281	rs439558	43717803	0.949205	T	C	0.777815	-0.0515418	0.00578508	5.1e-19	0.000290565	intron_variant					0.185695	5.625	1	1b
MAP3K14	17	rs62063281	rs434805	43718336	0.945359	T	C	0.777044	-0.0511878	0.0057791	8.2e-19	0.000182909	intron_variant					-0.446652	0.13	0.96108	5
MAP3K14	17	rs62063281	rs393152	43719143	0.943328	A	G	0.776733	-0.0511505	0.00577893	8.7e-19	0.000173151	intron_variant					0.296883	7.171	0.55436	1f
MAP3K14	17	rs62063281	rs3108318	43719829	0.949151	G	T	0.778969	-0.0524324	0.00580073	1.6e-19	0.00093028	intron_variant					-0.039529	2.071
MAP3K14	17	rs62063281	rs3108317	43719870	0.949669	G	A	0.77791	-0.0515506	0.00578508	5.1e-19	0.000294527	intron_variant					-0.403709	0.177	0.58955	5
MAP3K14	17	rs62063281	rs2942164	43721283	0.94915	G	C	0.777824	-0.0514452	0.00578446	5.9e-19	0.000252571	intron_variant					-0.087696	1.525	0.22271	1f
MAP3K14	17	rs62063281	rs1706746	43721457	0.94967	C	T	0.777919	-0.051543	0.00578503	5.1e-19	0.0002913	intron_variant					-0.255789	0.494	0	5
MAP3K14	17	rs62063281	17:43721690_CAAAAAAAA_C	43721690	0.950425	CAAAAAAAA	C	0.778094	-0.0518859	0.00578731	3.1e-19	0.000479376	intron_variant					-0.222408	0.619	0.32197	5
MAP3K14	17	rs62063281	rs1706748	43722509	0.949534	C	G	0.777856	-0.0515131	0.00578534	5.4e-19	0.000277039	intron_variant					-0.213829	0.655	0.60906	4
MAP3K14	17	rs62063281	rs413917	43723189	0.949155	G	A	0.777824	-0.0514919	0.00578403	5.5e-19	0.000272948	intron_variant					0.160979	5.247	0.95796	1d
MAP3K14	17	rs62063281	rs3418	43723462	0.94967	C	T	0.777919	-0.0515431	0.00578503	5.1e-19	0.000291344	intron_variant					0.097938	4.228	0.55436	1f
MAP3K14	17	rs62063281	rs393675	43723605	0.94967	T	C	0.777919	-0.0515431	0.00578503	5.1e-19	0.000291344	intron_variant					0.516631	9.558	0.60906	4
MAP3K14	17	rs62063281	rs364308	43723929	0.944638	G	A	0.782843	-0.052428	0.00588201	5e-19	0.000305373	intron_variant					-0.149492	1.008	0.75204	3a
MAP3K14	17	rs62063281	rs406400	43723930	0.9446	A	G	0.78287	-0.0524602	0.00588267	4.8e-19	0.000317821	intron_variant					0.220613	6.141	0.05417	2b
MAP3K14	17	rs62063281	rs669915	43724245	0.942892	G	A	0.779911	-0.0522814	0.00581583	2.5e-19	0.000597462	intron_variant					0.330665	7.602	0.65177	3a
MAP3K14	17	rs62063281	rs34792335	43724247	0.942385	T	TA	0.781589	-0.0522588	0.00584992	4.1e-19	0.000363032	intron_variant					0.413681	8.544	0.35203	3a
MAP3K14	17	rs62063281	rs449501	43724555	0.94967	G	A	0.777918	-0.0515408	0.00578503	5.1e-19	0.000290315	intron_variant					-0.25327	0.503	0.9	1f
MAP3K14	17	rs62063281	rs448830	43725212	0.94967	G	A	0.777919	-0.0515427	0.00578503	5.1e-19	0.000291165	intron_variant					-0.273716	0.438	0.22271	1f
MAP3K14	17	rs62063281	rs434428	43725684	0.94967	G	A	0.777919	-0.0515427	0.00578503	5.1e-19	0.000291165	intron_variant					0.204276	5.904	0.55436	1f
MAP3K14	17	rs62063281	rs434598	43725762	0.94967	G	A	0.777919	-0.0515427	0.00578503	5.1e-19	0.000291165	intron_variant					-0.225037	0.608	0.71571	2b
MAP3K14	17	rs62063281	rs434971	43725992	0.94967	G	A	0.777919	-0.0515427	0.00578503	5.1e-19	0.000291165	intron_variant					0.130221	4.759	0.60906	4
MAP3K14	17	rs62063281	rs385691	43726125	0.94967	A	C	0.777917	-0.0515455	0.00578502	5.1e-19	0.000292462	intron_variant					-0.051602	1.921	0.55436	1f
MAP3K14	17	rs62063281	rs455028	43726574	0.94967	T	C	0.777918	-0.0515446	0.00578503	5.1e-19	0.000292018	intron_variant					0.857914	12.4	0.55436	1f
MAP3K14	17	rs62063281	rs366858	43726588	0.949662	C	T	0.777925	-0.0515295	0.00578527	5.2e-19	0.000284385	intron_variant					1.16002	14.43	0.645	1d
MAP3K14	17	rs62063281	rs453997	43727061	0.950055	C	T	0.77793	-0.051553	0.00578547	5.1e-19	0.000294059	intron_variant					-0.646233	0.03	0.22271	1f
MAP3K14	17	rs62063281	rs424243	43727887	0.950054	A	T	0.77792	-0.0515374	0.00578554	5.2e-19	0.000286812	intron_variant					0.155797	5.166	0.27888	1f
MAP3K14	17	rs62063281	rs422112	43728137	0.950055	G	A	0.77793	-0.051553	0.00578547	5.1e-19	0.000294059	intron_variant					-0.056012	1.869	0.55436	1f
MAP3K14	17	rs62063281	rs413844	43729384	0.950055	G	A	0.77793	-0.0515537	0.00578548	5.1e-19	0.000294336	intron_variant					-0.190235	0.767	0.22271	1f
MAP3K14	17	rs62063281	rs647483	43729432	0.950054	C	T	0.777924	-0.0515792	0.00578553	4.9e-19	0.000305911	intron_variant					-0.049833	1.943	0.12222	1f
MAP3K14	17	rs62063281	rs241038	43730598	0.950055	G	A	0.777929	-0.0515538	0.00578549	5.1e-19	0.000294341	intron_variant					-0.040922	2.053	0.60906	4
MAP3K14	17	rs62063281	rs241037	43730636	0.950055	G	T	0.777929	-0.0515538	0.00578549	5.1e-19	0.000294341	intron_variant					-0.645084	0.03	0.8227	3a
MAP3K14	17	rs62063281	rs241036	43731719	0.946419	A	C	0.777575	-0.0512081	0.00578554	8.7e-19	0.000173096	intron_variant					0.669116	10.89	0.55436	1f
MAP3K14	17	rs62063281	rs241035	43731896	0.94967	C	T	0.777918	-0.0515449	0.00578505	5.1e-19	0.000292073	intron_variant					0.066432	3.699	0.29222	1d
MAP3K14	17	rs62063281	rs241034	43733048	0.949669	A	T	0.77792	-0.0515519	0.00578507	5e-19	0.000295157	intron_variant					-0.431011	0.146	0.13454	5
MAP3K14	17	rs62063281	17:43733707_GC_G	43733707	0.9494	GC	G	0.777765	-0.0516649	0.00578472	4.2e-19	0.000352969	intron_variant					-0.261581	0.475	0.13454	5
MAP3K14	17	rs62063281	rs241033	43733983	0.949603	G	A	0.777903	-0.051566	0.00578511	4.9e-19	0.000301469	intron_variant					0.324133	7.521	0.97789	1d
MAP3K14	17	rs62063281	rs241032	43734145	0.949341	T	C	0.777814	-0.0515692	0.00578462	4.9e-19	0.000304979	intron_variant					0.663581	10.85	0.88523	2b
MAP3K14	17	rs62063281	17:43734255_TA_T	43734255	0.949668	TA	T	0.777916	-0.0515398	0.00578513	5.1e-19	0.000289476	intron_variant					-0.350991	0.257	0.67997	3a
MAP3K14	17	rs62063281	rs241031	43734304	0.949669	T	C	0.777921	-0.0515585	0.00578509	5e-19	0.00029809	intron_variant					0.026261	3.034	0.22271	1f
MAP3K14	17	rs62063281	rs241030	43734503	0.949669	A	G	0.777922	-0.0515596	0.00578509	5e-19	0.000298595	intron_variant					-0.079731	1.606	0.22271	1f
MAP3K14	17	rs62063281	rs241029	43734643	0.949669	T	C	0.777925	-0.0515742	0.00578514	4.9e-19	0.000305175	intron_variant					-0.018539	2.353	0.13454	5
MAP3K14	17	rs62063281	rs241028	43735276	0.949669	C	T	0.777925	-0.0515764	0.0057851	4.9e-19	0.000306377	intron_variant					-0.055613	1.873	0.39931	5
MAP3K14	17	rs62063281	rs241027	43735478	0.949669	A	G	0.777924	-0.051573	0.00578511	4.9e-19	0.000304736	intron_variant					0.051668	3.452	0.65	1f
MAP3K14	17	rs62063281	rs241026	43735555	0.949669	G	A	0.777925	-0.0515771	0.0057851	4.9e-19	0.000306708	intron_variant					0.061063	3.609	0.22271	1f
MAP3K14	17	rs62063281	rs241025	43736504	0.947536	T	C	0.779913	-0.0520718	0.00582315	3.8e-19	0.000391578	intron_variant					-0.596104	0.044	0.85505	3a
MAP3K14	17	rs62063281	rs241024	43736763	0.949669	C	T	0.777927	-0.0515824	0.0057851	4.8e-19	0.000309221	intron_variant					0.341536	7.735	0.74619	5
MAP3K14	17	rs62063281	rs241023	43737040	0.949669	G	A	0.777927	-0.0515834	0.0057851	4.8e-19	0.000309698	intron_variant					-0.003661	2.569	0.31	1d
MAP3K14	17	rs62063281	rs241022	43737730	0.949729	T	C	0.777934	-0.0516007	0.00578535	4.7e-19	0.000316983	intron_variant					0.042791	3.304	0.12	1f
MAP3K14	17	rs62063281	rs241021	43738627	0.949669	T	G	0.777929	-0.0515906	0.00578508	4.8e-19	0.000313236	intron_variant					-0.31614	0.327	0.43917	1f
MAP3K14	17	rs62063281	rs241020	43738676	0.949669	C	A	0.777929	-0.0515906	0.00578508	4.8e-19	0.000313236	intron_variant					-0.446036	0.131	0.55436	1f
MAP3K14	17	rs62063281	rs62053939	43740856	0.948494	C	T	0.777871	-0.0514757	0.00578299	5.5e-19	0.000270004	intron_variant					-0.599138	0.043	0.13454	5
MAP3K14	17	rs62063281	rs111273167	43740967	0.949602	C	T	0.777931	-0.0515997	0.00578505	4.7e-19	0.000317787	intron_variant					0.22358	6.184	0.13454	5
MAP3K14	17	rs62063281	rs62053940	43741028	0.949602	A	G	0.777931	-0.0516001	0.00578505	4.7e-19	0.000317983	intron_variant					0.250548	6.561	0.68464	3a
MAP3K14	17	rs62063281	rs55688739	43741136	0.949017	C	T	0.777502	-0.0516827	0.00578793	4.3e-19	0.000347283	intron_variant					-0.072003	1.688	0.76125	5
MAP3K14	17	rs62063281	rs17760577	43741452	0.949602	C	T	0.77793	-0.0516012	0.00578504	4.7e-19	0.000318565	intron_variant					-0.310666	0.34	0.55436	1f
MAP3K14	17	rs62063281	rs113072604	43741627	0.949582	A	AT	0.777863	-0.0513591	0.00578554	6.9e-19	0.000218111	intron_variant					1.07101	13.89	0.51474	5
MAP3K14	17	rs62063281	17:43742454_AC_A	43742454	0.949599	AC	A	0.777868	-0.0516136	0.00578541	4.6e-19	0.000323082	intron_variant					-0.186332	0.787	0.43292	2b
MAP3K14	17	rs62063281	rs17760631	43743045	0.949601	T	C	0.777929	-0.0516074	0.00578502	4.6e-19	0.00032171	intron_variant					0.113618	4.487	0.22271	1f
MAP3K14	17	rs62063281	rs17687462	43744990	0.949529	C	T	0.777999	-0.0515363	0.00578746	5.3e-19	0.000278982	intron_variant					-0.225567	0.606	0.22271	1f
MAP3K14	17	rs62063281	17:43746187_TC_T	43746187	0.949733	TC	T	0.777911	-0.0515405	0.00578516	5.1e-19	0.000289671	intron_variant					-0.089331	1.509	0.60906	4
MAP3K14	17	rs62063281	rs17760733	43746276	0.949734	G	T	0.777923	-0.0515623	0.00578515	5e-19	0.000299595	intron_variant					-0.447797	0.129	0.55436	1f
MAP3K14	17	rs62063281	rs79675109	43746418	0.949735	T	A	0.777922	-0.0515589	0.00578515	5e-19	0.000298031	intron_variant					-0.110691	1.31	0.62525	5
MAP3K14	17	rs62063281	rs142642115	43746610	0.936219	T	TATC	0.781655	-0.0522204	0.00587209	5.9e-19	0.00025453	intron_variant					-0.245541	0.53	0.38632	2b
MAP3K14	17	rs62063281	rs17687504	43746721	0.949735	A	G	0.777921	-0.0515503	0.00578516	5.1e-19	0.000294072	intron_variant					0.14784	5.041	0.55436	1f
MAP3K14	17	rs62063281	rs62053945	43746839	0.949735	T	C	0.777921	-0.0515475	0.00578516	5.1e-19	0.000292808	intron_variant					0.025729	3.025	0.462	5
MAP3K14	17	rs62063281	rs62053946	43747677	0.949735	C	T	0.777919	-0.0515293	0.00578515	5.2e-19	0.00028476	intron_variant					0.275726	6.898	0.58955	5
MAP3K14	17	rs62063281	rs62053947	43747683	0.949735	G	A	0.777919	-0.0515293	0.00578515	5.2e-19	0.00028476	intron_variant					0.404436	8.446	0.58955	5
MAP3K14	17	rs62063281	rs62053948	43748046	0.949731	C	T	0.777893	-0.0515528	0.00578486	5e-19	0.000296409	intron_variant					0.134583	4.829	0.13454	5
MAP3K14	17	rs62063281	rs62053949	43748101	0.949735	A	G	0.777918	-0.0515203	0.00578513	5.3e-19	0.000280921	intron_variant					0.019411	2.924	0.13454	5
MAP3K14	17	rs62063281	rs62053950	43748412	0.949735	A	G	0.777916	-0.051514	0.00578513	5.4e-19	0.000278212	intron_variant					-0.001968	2.594	1	3a
MAP3K14	17	rs62063281	rs62053951	43749168	0.949737	G	C	0.777916	-0.0514988	0.00578509	5.5e-19	0.000271932	intron_variant					0.553154	9.89	0.13454	5
MAP3K14	17	rs62063281	rs62053952	43749261	0.949737	T	C	0.777916	-0.0514966	0.00578507	5.5e-19	0.000271087	intron_variant					-0.030658	2.187	0.32197	5
MAP3K14	17	rs62063281	rs62053953	43749454	0.949277	G	A	0.777848	-0.0514149	0.00578489	6.2e-19	0.000239693	intron_variant					0.442637	8.844	0.60906	4
MAP3K14	17	rs62063281	rs17687534	43749579	0.949737	T	C	0.777915	-0.0514924	0.00578506	5.5e-19	0.000269379	intron_variant					-0.162199	0.925	0.55436	1f
MAP3K14	17	rs62063281	rs62053954	43749949	0.949736	G	A	0.777914	-0.0515002	0.00578537	5.5e-19	0.000271488	intron_variant					0.167323	5.345	0.49737	3a
MAP3K14	17	rs62063281	rs62053955	43749980	0.949737	T	C	0.777906	-0.0515009	0.00578517	5.5e-19	0.000272517	intron_variant					-0.02011	2.331	0.60906	4
MAP3K14	17	rs62063281	rs17687571	43750010	0.949737	G	A	0.777915	-0.0514925	0.00578507	5.5e-19	0.000269384	intron_variant					0.071551	3.785	0.55436	1f
MAP3K14	17	rs62063281	rs17760817	43750137	0.949737	G	C	0.777915	-0.0514925	0.00578507	5.5e-19	0.000269384	intron_variant					0.003618	2.678	0.60906	4
MAP3K14	17	rs62063281	rs17687625	43750238	0.949737	A	G	0.777906	-0.0515003	0.00578517	5.5e-19	0.000272265	intron_variant					0.011948	2.807	0.55436	1f
MAP3K14	17	rs62063281	rs62053956	43750315	0.949736	A	G	0.777898	-0.0515094	0.00578524	5.4e-19	0.00027584	intron_variant					-0.093291	1.47	0.80226	2b
MAP3K14	17	rs62063281	rs62053957	43750939	0.949736	T	C	0.777907	-0.0515016	0.00578514	5.5e-19	0.000272921	intron_variant					0.173741	5.443	0.18412	7
MAP3K14	17	rs62063281	rs112637166	43751101	0.949348	A	G	0.778063	-0.0514871	0.00578769	5.8e-19	0.000257866	intron_variant					0.02514	3.016	0.58955	5
MAP3K14	17	rs62063281	rs62053958	43751223	0.950374	A	T	0.77807	-0.0518162	0.00578671	3.4e-19	0.000433929	intron_variant					0.004639	2.694	0.58955	5
MAP3K14	17	rs62063281	rs62053959	43751246	0.950374	C	T	0.77806	-0.051812	0.00578682	3.4e-19	0.000430472	intron_variant					-0.434624	0.142	0.58955	5
MAP3K14	17	rs62063281	rs62055660	43751308	0.950374	T	C	0.77807	-0.0518159	0.00578671	3.4e-19	0.000433728	intron_variant					-0.156897	0.959	0.3775	5
MAP3K14	17	rs62063281	rs113486004	43751427	0.950374	T	C	0.77807	-0.0518161	0.00578671	3.4e-19	0.000433862	intron_variant					-0.048149	1.963	0.58955	5
MAP3K14	17	rs62063281	17:43751598_GT_G	43751598	0.946012	GT	G	0.780498	-0.051761	0.00583583	7.3e-19	0.000205495	intron_variant					-0.156739	0.96	0	5
MAP3K14	17	rs62063281	rs62055661	43752039	0.949677	C	T	0.7779	-0.0514962	0.00578469	5.5e-19	0.000272317	intron_variant					-0.061821	1.801	0.18412	7
MAP3K14	17	rs62063281	rs113155081	43752078	0.94925	A	AC	0.778433	-0.0518853	0.00579764	3.6e-19	0.00041582	intron_variant					-0.185446	0.792	0.18412	7
MAP3K14	17	rs62063281	rs62055662	43752566	0.949737	C	T	0.777913	-0.0514939	0.00578509	5.5e-19	0.000269891	intron_variant					0.101583	4.288	0.60906	4
MAP3K14	17	rs62063281	rs62055663	43753454	0.949737	A	G	0.777912	-0.0514953	0.0057851	5.5e-19	0.000270436	intron_variant					0.77441	11.75	0.79729	3a
MAP3K14	17	rs62063281	rs62055664	43753642	0.949737	A	G	0.777912	-0.0514956	0.00578511	5.5e-19	0.000270524	intron_variant					0.336575	7.675	0.60906	4
MAP3K14	17	rs62063281	rs76717812	43754010	0.949737	T	C	0.777911	-0.051496	0.00578511	5.5e-19	0.000270691	intron_variant					0.017553	2.895	0.3715	5
MAP3K14	17	rs62063281	rs17687667	43754099	0.949737	G	A	0.777909	-0.0514891	0.00578514	5.6e-19	0.000267726	intron_variant					0.126071	4.691	0.55436	1f
MAP3K14	17	rs62063281	rs79073784	43754209	0.949737	G	C	0.777911	-0.0514968	0.00578512	5.5e-19	0.000270987	intron_variant					0.372752	8.097	0.88155	3a
MAP3K14	17	rs62063281	rs62055665	43754505	0.949737	A	C	0.777909	-0.0514986	0.00578516	5.5e-19	0.000271591	intron_variant					-0.005265	2.545	0.75931	3a
MAP3K14	17	rs62063281	rs62055689	43754569	0.949736	G	A	0.777899	-0.0514916	0.00578523	5.6e-19	0.00026843	intron_variant					-0.11054	1.311	0.60906	4
MAP3K14	17	rs62063281	rs62055690	43754576	0.949737	C	G	0.777908	-0.051498	0.00578514	5.5e-19	0.000271414	intron_variant					0.096983	4.212	0.60906	4
MAP3K14	17	rs62063281	rs62055691	43754850	0.949737	T	C	0.777907	-0.0514993	0.00578515	5.5e-19	0.000271921	intron_variant					0.021343	2.955	0.58955	5
MAP3K14	17	rs62063281	rs62055692	43754909	0.950504	A	G	0.778059	-0.0518504	0.00578662	3.2e-19	0.000458064	intron_variant					-0.026144	2.248	0.58955	5
MAP3K14	17	rs62063281	rs112245406	43756171	0.950183	A	AAAAC	0.778474	-0.0516281	0.00579573	5.2e-19	0.000287251	intron_variant					-0.358704	0.243	0.25986	6
MAP3K14	17	rs62063281	rs74398257	43756340	0.949734	T	C	0.7779	-0.0515193	0.00578524	5.3e-19	0.000280072	intron_variant					0.180682	5.549	0.03	5
MAP3K14	17	rs62063281	rs17687740	43756376	0.949717	G	C	0.777841	-0.0515172	0.00578574	5.4e-19	0.000277287	intron_variant					0.270216	6.825	0.08	1f
MAP3K14	17	rs62063281	rs872972	43756458	0.947531	G	A	0.778825	-0.0523432	0.00580219	1.9e-19	0.00079353	intron_variant					-0.331577	0.294	0	5
MAP3K14	17	rs62063281	rs757503	43756466	0.947555	T	C	0.778722	-0.0522715	0.00580126	2.1e-19	0.000719124	intron_variant					0.038776	3.238	0	5
MAP3K14	17	rs62063281	rs757502	43756506	0.949607	C	T	0.777938	-0.0515994	0.00578657	4.8e-19	0.000311154	intron_variant					-0.164178	0.913	0.22271	1f
MAP3K14	17	rs62063281	rs757501	43756685	0.949648	A	G	0.777931	-0.0515375	0.00578578	5.2e-19	0.000285925	intron_variant					0.03527	3.181	0.91	1f
MAP3K14	17	rs62063281	rs757500	43756833	0.949739	C	A	0.777911	-0.051562	0.0057852	5e-19	0.000299253	intron_variant					0.307435	7.307	0.55436	1f
MAP3K14	17	rs62063281	rs62055693	43756910	0.949662	T	C	0.777924	-0.0515392	0.00578529	5.2e-19	0.000288583	intron_variant					1.5059	16.3	0.60906	4
MAP3K14	17	rs62063281	rs78487840	43757161	0.949673	C	T	0.777895	-0.0515414	0.00578498	5.1e-19	0.00029078	intron_variant					-0.149758	1.006	0.60906	4
MAP3K14	17	rs62063281	rs55974014	43757450	0.930923	C	A	0.783465	-0.0520713	0.00586015	6.4e-19	0.000238049	intron_variant					-0.221889	0.621	0.60906	4
MAP3K14	17	rs62063281	rs56108117	43757776	0.949728	T	C	0.777937	-0.0515327	0.00578583	5.3e-19	0.00028363	intron_variant					0.296773	7.169	0.60906	4
MAP3K14	17	rs62063281	rs56378021	43757777	0.949728	C	T	0.777938	-0.0515368	0.00578588	5.2e-19	0.000285231	intron_variant					-0.149523	1.008	0.60906	4
MAP3K14	17	rs62063281	rs55651627	43758011	0.949739	G	C	0.77791	-0.0515526	0.00578514	5e-19	0.000295195	intron_variant					-0.575984	0.051	0.60906	4
MAP3K14	17	rs62063281	rs112155389	43758078	0.949739	G	A	0.777912	-0.0515542	0.00578516	5e-19	0.000295842	intron_variant					-0.078748	1.616	0.58955	5
MAP3K14	17	rs62063281	17:43758116_AAAAG_A	43758116	0.911633	AAAAG	A	0.793691	-0.0532183	0.00606292	1.7e-18	9.4747e-05	intron_variant					-0.221571	0.622	0.63783	5
MAP3K14	17	rs62063281	rs62055696	43758125	0.931418	A	G	0.784474	-0.0515176	0.00588383	2e-18	7.6074e-05	intron_variant					-0.059121	1.832	0.58955	5
MAP3K14	17	rs62063281	rs62055697	43758148	0.949738	C	T	0.777903	-0.0515546	0.00578519	5e-19	0.000295904	intron_variant					0.010281	2.781	0.18412	7
MAP3K14	17	rs62063281	rs62055698	43758238	0.949476	C	T	0.777825	-0.0515933	0.0057845	4.7e-19	0.000317028	intron_variant					-0.148957	1.012	0.18412	7
MAP3K14	17	rs62063281	rs17761046	43758382	0.949738	T	C	0.7779	-0.0515512	0.00578506	5.1e-19	0.000294879	intron_variant					-0.093228	1.47	0.25	1f
MAP3K14	17	rs62063281	rs62055700	43758742	0.949661	T	C	0.777923	-0.0515457	0.00578546	5.1e-19	0.000290813	intron_variant					0.334254	7.646	0.13454	5
MAP3K14	17	rs62063281	rs62055701	43758787	0.944259	G	A	0.780074	-0.0509633	0.00582063	2e-18	7.52052e-05	intron_variant					0.030833	3.108	0.18412	7
MAP3K14	17	rs62063281	rs62055702	43758790	0.944259	C	T	0.78008	-0.0509654	0.00582078	2e-18	7.52959e-05	intron_variant					0.00637	2.72	0.18412	7
MAP3K14	17	rs62063281	rs112431991	43758885	0.947791	A	G	0.77974	-0.0516797	0.00582369	7.1e-19	0.000213498	intron_variant					-0.148398	1.016	0.03222	5
MAP3K14	17	rs62063281	rs76539714	43758887	0.940246	A	G	0.778551	-0.0521246	0.00582988	3.9e-19	0.000387591	intron_variant					0.108664	4.406	0.35945	5
MAP3K14	17	rs62063281	rs17687838	43759048	0.949739	T	C	0.77791	-0.0515633	0.00578506	5e-19	0.000300423	intron_variant					1.17015	14.48	0.68982	1d
MAP3K14	17	rs62063281	rs76333921	43759426	0.949739	C	T	0.777907	-0.0515496	0.005785	5.1e-19	0.000294393	intron_variant					-0.072182	1.686	0.58955	5
MAP3K14	17	rs62063281	rs76453925	43759431	0.949673	C	T	0.777894	-0.0515546	0.00578499	5e-19	0.000296708	intron_variant					-0.114849	1.274	0.58955	5
MAP3K14	17	rs62063281	rs17687849	43759719	0.949737	A	G	0.7779	-0.0515581	0.00578507	5e-19	0.000297987	intron_variant					0.274478	6.881	0.22271	1f
MAP3K14	17	rs62063281	rs56400821	43760080	0.949101	C	A	0.778089	-0.0515897	0.00578694	4.9e-19	0.000305007	intron_variant					-0.279176	0.422	0.11133	5
MAP3K14	17	rs62063281	rs112169475	43760192	0.949734	A	G	0.777913	-0.0515289	0.00578526	5.2e-19	0.000284162	intron_variant					0.098813	4.242	0.18412	7
MAP3K14	17	rs62063281	rs113728380	43760199	0.949733	C	T	0.777911	-0.0515277	0.0057853	5.3e-19	0.000283484	intron_variant					-0.035326	2.125	0.11318	6
MAP3K14	17	rs62063281	rs35331519	43760374	0.945832	A	AT	0.780524	-0.0516296	0.00583596	9e-19	0.000168076	intron_variant					-0.169734	0.88	0.19164	5
MAP3K14	17	rs62063281	rs17761100	43760389	0.949739	A	G	0.777906	-0.0515493	0.005785	5.1e-19	0.000294257	intron_variant					0.153382	5.128	0.23138	1f
MAP3K14	17	rs62063281	rs17761124	43760516	0.949739	A	T	0.777904	-0.0515496	0.00578501	5.1e-19	0.000294353	intron_variant					-0.074099	1.665	0.22271	1f
MAP3K14	17	rs62063281	rs62055704	43760577	0.949739	G	A	0.777906	-0.0515493	0.005785	5.1e-19	0.000294257	intron_variant					-0.008988	2.49	0.18412	7
MAP3K14	17	rs62063281	rs62055705	43760599	0.949739	A	C	0.777904	-0.0515496	0.00578501	5.1e-19	0.000294353	intron_variant					-0.084363	1.558	0.23675	6
MAP3K14	17	rs62063281	rs62055706	43760685	0.949739	T	C	0.777907	-0.0515495	0.005785	5.1e-19	0.000294348	intron_variant					-0.137515	1.093	0.22547	6
MAP3K14	17	rs62063281	17:43760759_AT_A	43760759	0.94935	AT	A	0.777968	-0.0515933	0.00579038	5.1e-19	0.000292734	intron_variant					-0.355807	0.248	0.13454	5
MAP3K14	17	rs62063281	rs75115093	43761381	0.949739	A	G	0.777907	-0.0515495	0.005785	5.1e-19	0.000294348	intron_variant					0.076113	3.862	0.13454	5
MAP3K14	17	rs62063281	rs62055707	43761482	0.949739	T	C	0.777907	-0.0515495	0.005785	5.1e-19	0.000294348	intron_variant					0.018434	2.909	0.13454	5
MAP3K14	17	rs62063281	rs2049515	43761856	0.949739	C	T	0.777907	-0.0515495	0.005785	5.1e-19	0.000294348	intron_variant					0.77355	11.74	0.75833	1f
MAP3K14	17	rs62063281	rs2158474	43761939	0.949737	G	C	0.777897	-0.0515381	0.00578509	5.2e-19	0.000288877	intron_variant					-0.228887	0.592	0.11	1f
MAP3K14	17	rs62063281	rs62055708	43761974	0.949737	C	A	0.777897	-0.0515383	0.00578508	5.2e-19	0.000289005	intron_variant					0.059112	3.576	0.25592	5
MAP3K14	17	rs62063281	rs76927677	43761985	0.949737	A	T	0.777897	-0.0515383	0.00578508	5.2e-19	0.000289005	intron_variant					-0.291506	0.388	0.44467	5
MAP3K14	17	rs62063281	17:43762168_CT_C	43762168	0.949552	CT	C	0.778067	-0.0516545	0.00578943	4.6e-19	0.000325808	intron_variant					-0.217306	0.64	0.16346	6
MAP3K14	17	rs62063281	rs17761207	43762255	0.949737	T	C	0.777897	-0.0515383	0.00578508	5.2e-19	0.000289005	intron_variant					-0.325403	0.307	0.74429	6
MAP3K14	17	rs62063281	rs62055709	43762429	0.949739	C	T	0.777906	-0.0515514	0.00578501	5e-19	0.00029517	intron_variant					-0.006335	2.529	0.17046	6
MAP3K14	17	rs62063281	rs62055710	43762537	0.94495	T	A	0.780526	-0.0517296	0.00583449	7.6e-19	0.000199452	intron_variant					0.359678	7.948	0.13454	5
MAP3K14	17	rs62063281	rs62055711	43762554	0.949739	A	G	0.777906	-0.0515495	0.005785	5.1e-19	0.000294348	intron_variant					0.206715	5.94	0.13454	5
MAP3K14	17	rs62063281	rs17688002	43762594	0.949739	A	T	0.777907	-0.0515495	0.005785	5.1e-19	0.000294348	intron_variant					0.213387	6.037	0.345	1f
MAP3K14	17	rs62063281	rs2040846	43762846	0.949739	A	G	0.777906	-0.0515494	0.005785	5.1e-19	0.000294302	intron_variant					-0.155527	0.968	0.51392	7
MAP3K14	17	rs62063281	rs4486953	43763007	0.949739	T	C	0.777906	-0.0515494	0.005785	5.1e-19	0.000294302	intron_variant					0.077725	3.889	0.22271	1f
MAP3K14	17	rs62063281	rs17688032	43763202	0.949214	G	A	0.777812	-0.0517143	0.00578481	3.9e-19	0.000380466	intron_variant					0.289652	7.078	0.22271	1f
MAP3K14	17	rs62063281	rs17688056	43763241	0.949736	C	T	0.777891	-0.0515525	0.00578506	5e-19	0.00029547	intron_variant					-0.820823	0.008	0.22271	1f
MAP3K14	17	rs62063281	rs17688068	43763935	0.949739	A	G	0.777905	-0.0515435	0.00578498	5.1e-19	0.000291721	intron_variant					0.275467	6.894	0.55324	1f
MAP3K14	17	rs62063281	17:43764027_GGCCGAGGTGAGAGGCT_G	43764027	0.948471	GGCCGAGGTGAGAGGCT	G	0.77884	-0.0516768	0.00580335	5.4e-19	0.000279269	intron_variant					-0.161832	0.928	0.9943	2a
MAP3K14	17	rs62063281	rs77220413	43764378	0.949495	G	A	0.777859	-0.0515524	0.00578334	4.9e-19	0.000302396	intron_variant					-0.214001	0.654	0.18	6
MAP3K14	17	rs62063281	rs62055712	43764565	0.949737	A	G	0.777904	-0.0515404	0.00578494	5.1e-19	0.00029049	intron_variant					0.013182	2.826	0.54064	6
MAP3K14	17	rs62063281	rs62055713	43764685	0.949737	C	T	0.777904	-0.0515404	0.00578495	5.1e-19	0.000290451	intron_variant					0.113137	4.48	0.18412	7
MAP3K14	17	rs62063281	rs62055714	43764796	0.949735	G	T	0.777917	-0.0515373	0.00578521	5.2e-19	0.000288053	intron_variant					1.03255	13.65	0.17448	6
MAP3K14	17	rs62063281	rs62055715	43764847	0.949735	G	A	0.777917	-0.0515381	0.00578522	5.2e-19	0.000288368	intron_variant					1.71737	17.6	0.18412	7
MAP3K14	17	rs62063281	rs17688090	43764987	0.949737	G	A	0.777905	-0.0515424	0.00578497	5.1e-19	0.000291267	intron_variant					-0.189374	0.771	0.22271	1f
MAP3K14	17	rs62063281	rs17688126	43765080	0.949461	A	G	0.777976	-0.0515247	0.00578546	5.3e-19	0.000281568	intron_variant					-0.188924	0.773	0.13454	5
MAP3K14	17	rs62063281	rs77310586	43765381	0.949736	G	C	0.777898	-0.0515545	0.00578504	5e-19	0.000296461	intron_variant					-0.085261	1.549	0	5
MAP3K14	17	rs62063281	rs17761387	43765450	0.949737	G	A	0.777905	-0.0515461	0.00578498	5.1e-19	0.000292891	intron_variant					0.097869	4.226	0.22271	1f
MAP3K14	17	rs62063281	rs62055716	43765778	0.949737	C	T	0.777904	-0.0515505	0.00578499	5.1e-19	0.000294841	intron_variant					-0.104058	1.369	0.60906	4
MAP3K14	17	rs62063281	rs17688205	43766352	0.949737	G	C	0.777906	-0.0515493	0.00578501	5.1e-19	0.000294217	intron_variant					-0.017036	2.374	0.66703	1f
MAP3K14	17	rs62063281	rs62055717	43766415	0.946933	A	G	0.779575	-0.0510271	0.00581567	1.7e-18	8.83133e-05	intron_variant					0.286588	7.038	0.60906	4
MAP3K14	17	rs62063281	rs62055718	43766418	0.946931	C	T	0.779593	-0.0510564	0.00581606	1.7e-18	9.18329e-05	intron_variant					0.055845	3.522	0.60906	4
MAP3K14	17	rs62063281	rs112904481	43766494	0.949646	A	AC	0.777916	-0.0515054	0.00578616	5.5e-19	0.000270759	intron_variant					-0.099797	1.408	0.66784	3a
MAP3K14	17	rs62063281	rs62055719	43766497	0.950522	T	C	0.778027	-0.0518018	0.00578574	3.4e-19	0.000430045	intron_variant					0.059594	3.584	0.60906	4
MAP3K14	17	rs62063281	rs17688249	43766754	0.949737	C	T	0.777907	-0.051551	0.00578502	5.1e-19	0.000294948	intron_variant					-0.032444	2.163	0.60906	4
MAP3K14	17	rs62063281	rs2040845	43767188	0.948911	G	C	0.779376	-0.0519161	0.00581734	4.5e-19	0.000333644	intron_variant					-0.091552	1.487	0.22271	1f
MAP3K14	17	rs62063281	rs2040844	43767219	0.949736	A	C	0.777912	-0.0515523	0.00578514	5e-19	0.000295059	intron_variant					0.38297	8.212	0	5
MAP3K14	17	rs62063281	rs62055751	43767538	0.949729	A	G	0.777912	-0.051556	0.00578521	5e-19	0.000296462	intron_variant					0.525104	9.636	0.60906	4
MAP3K14	17	rs62063281	rs62055752	43767628	0.949624	G	A	0.777969	-0.0516397	0.00578635	4.5e-19	0.000332072	intron_variant					-0.201082	0.713	0.60906	4
MAP3K14	17	rs62063281	rs62055753	43767631	0.949737	G	A	0.777908	-0.0515546	0.00578505	5e-19	0.000296466	intron_variant					-0.12937	1.155	0.60906	4
MAP3K14	17	rs62063281	rs17688296	43767815	0.949737	C	T	0.777904	-0.0515392	0.0057851	5.2e-19	0.000289327	intron_variant					-0.099508	1.411	0.55324	1f
MAP3K14	17	rs62063281	rs62055754	43768230	0.949737	C	G	0.777909	-0.0515569	0.00578506	5e-19	0.000297477	intron_variant					0.12697	4.706	0.89277	3a
MAP3K14	17	rs62063281	rs78471340	43768346	0.948404	G	A	0.779088	-0.0516123	0.00580986	6.5e-19	0.000231805	intron_variant					-0.182794	0.806	0.60906	4
MAP3K14	17	rs62063281	rs78052495	43768347	0.948401	C	T	0.779065	-0.0516311	0.00580992	6.3e-19	0.000238368	intron_variant					0.661574	10.83	0.60906	4
MAP3K14	17	rs62063281	rs56100013	43768467	0.949458	C	T	0.777949	-0.0514546	0.00578577	5.9e-19	0.000251752	intron_variant					-0.343464	0.271	0.8153	2b
MAP3K14	17	rs62063281	rs55980621	43768496	0.949456	C	T	0.777979	-0.0514775	0.00578614	5.8e-19	0.000259466	intron_variant					-0.061852	1.801	0.60906	4
MAP3K14	17	rs62063281	rs55669046	43768501	0.949456	C	T	0.777983	-0.0514788	0.00578612	5.7e-19	0.000260055	intron_variant					-0.051736	1.92	0.60906	4
MAP3K14	17	rs62063281	17:43768621_AG_A	43768621	0.946128	AG	A	0.778072	-0.0513314	0.00579288	7.9e-19	0.000189452	intron_variant					-0.146	1.032	0.52202	3a
MAP3K14	17	rs62063281	rs56323832	43768633	0.949582	G	A	0.777895	-0.0516305	0.00578578	4.5e-19	0.000329943	intron_variant					-0.005369	2.543	0.60906	4
MAP3K14	17	rs62063281	rs55972157	43768703	0.949737	C	T	0.777909	-0.0515595	0.00578508	5e-19	0.000298589	intron_variant					0.126575	4.699	0.60906	4
MAP3K14	17	rs62063281	rs56110538	43768727	0.949605	G	A	0.777862	-0.0516434	0.00578507	4.4e-19	0.000339835	intron_variant					-0.010611	2.466	0.60906	4
MAP3K14	17	rs62063281	rs17761581	43769088	0.949737	T	C	0.77791	-0.0515603	0.00578509	5e-19	0.000298917	intron_variant					0.062166	3.627	0.60906	4
MAP3K14	17	rs62063281	rs55840731	43769277	0.949714	C	G	0.77793	-0.0515527	0.00578554	5.1e-19	0.000293644	intron_variant					-0.5156	0.079	0.93733	3a
MAP3K14	17	rs62063281	rs56283089	43769321	0.949737	A	C	0.777911	-0.0515614	0.0057851	5e-19	0.000299383	intron_variant					-0.163842	0.915	0.60906	4
MAP3K14	17	rs62063281	rs56312737	43769516	0.949737	C	A	0.77791	-0.0515616	0.00578511	5e-19	0.000299434	intron_variant					-0.23953	0.552	0.39667	5
MAP3K14	17	rs62063281	17:43769819_AAAATT_A	43769819	0.949239	AAAATT	A	0.777438	-0.0515621	0.0057847	4.9e-19	0.000301336	intron_variant					0.050522	3.433	0.4	5
MAP3K14	17	rs62063281	rs74765707	43770416	0.949737	T	C	0.777911	-0.0515656	0.00578513	4.9e-19	0.000301202	intron_variant					0.175465	5.47	0.13454	5
MAP3K14	17	rs62063281	rs62056861	43770443	0.949737	T	C	0.777911	-0.0515655	0.00578514	4.9e-19	0.000301115	intron_variant					-0.050253	1.938	0	5
MAP3K14	17	rs62063281	rs62056862	43770525	0.949737	C	T	0.777911	-0.0515694	0.00578515	4.9e-19	0.000302887	intron_variant					0.588817	10.21	0.13454	5
MAP3K14	17	rs62063281	rs62056863	43770595	0.949802	A	G	0.777912	-0.0515656	0.00578514	4.9e-19	0.000301161	intron_variant					0.073271	3.814	0.58955	5
MAP3K14	17	rs62063281	rs62056864	43770995	0.949932	G	A	0.777913	-0.0515685	0.00578516	4.9e-19	0.000302427	intron_variant					-0.005547	2.541	0.60906	4
MAP3K14	17	rs62063281	rs62056865	43771193	0.949932	T	C	0.777913	-0.0515696	0.00578516	4.9e-19	0.000302939	intron_variant					-0.187629	0.78	1	5
MAP3K14	17	rs62063281	rs62056866	43771493	0.949997	G	A	0.777914	-0.0515701	0.00578517	4.9e-19	0.000303132	intron_variant					0.586393	10.19	0.60906	4
MAP3K14	17	rs62063281	rs62056867	43771627	0.949997	A	G	0.777912	-0.0515709	0.00578519	4.9e-19	0.000303423	intron_variant					0.065003	3.675	0.46462	5
MAP3K14	17	rs62063281	rs56200760	43772018	0.949997	G	T	0.777914	-0.051572	0.00578519	4.9e-19	0.000303937	intron_variant					-0.05373	1.896	0.18412	7
MAP3K14	17	rs62063281	rs17688391	43772109	0.949997	C	A	0.777914	-0.0515723	0.00578519	4.9e-19	0.000304078	intron_variant					0.170306	5.391	0.79	1f
MAP3K14	17	rs62063281	rs17688410	43772251	0.949932	C	T	0.777903	-0.0515519	0.00578519	5.1e-19	0.000294677	intron_variant					0.201205	5.858	0.22271	1f
MAP3K14	17	rs62063281	rs55927630	43772407	0.949997	C	T	0.777915	-0.0515742	0.00578521	4.9e-19	0.000304886	intron_variant					-0.307487	0.347	0.13454	5
MAP3K14	17	rs62063281	rs17688434	43772540	0.949997	G	A	0.777915	-0.0515747	0.00578521	4.9e-19	0.000305121	intron_variant					0.687017	11.04	0.51392	7
MAP3K14	17	rs62063281	17:43773058_GA_G	43773058	0.945573	GA	G	0.77496	-0.0517075	0.00578639	4e-19	0.000368469	intron_variant					-0.017491	2.368	0.45238	6
MAP3K14	17	rs62063281	rs17688452	43773085	0.949997	G	A	0.777916	-0.0515764	0.00578522	4.9e-19	0.000305879	intron_variant					0.826889	12.16	0.18271	6
MAP3K14	17	rs62063281	rs10491144	43773124	0.949997	A	C	0.777916	-0.0515769	0.00578522	4.9e-19	0.000306114	intron_variant					0.125212	4.677	0.51392	7
MAP3K14	17	rs62063281	rs10491143	43773248	0.949997	A	T	0.777916	-0.051577	0.00578523	4.9e-19	0.00030612	intron_variant					0.008611	2.755	0.22271	1f
MAP3K14	17	rs62063281	rs62056869	43773447	0.949997	T	C	0.777917	-0.0515782	0.00578525	4.9e-19	0.000306603	intron_variant					0.033542	3.152	0.44483	5
MAP3K14	17	rs62063281	rs200860866	43773525	0.950328	T	TAAAA	0.778387	-0.0518246	0.00579251	3.7e-19	0.000406101	intron_variant					-0.258961	0.484	0.012	5
MAP3K14	17	rs62063281	rs17688511	43773607	0.949997	T	G	0.777917	-0.0515791	0.00578524	4.9e-19	0.00030707	intron_variant					0.184222	5.603	0	5
MAP3K14	17	rs62063281	rs62056870	43773784	0.949996	C	A	0.777919	-0.0515797	0.00578528	4.8e-19	0.000307187	intron_variant					-0.103553	1.374	0.56761	3a
MAP3K14	17	rs62063281	rs17688534	43773877	0.949997	A	T	0.777917	-0.0515795	0.00578525	4.8e-19	0.000307217	intron_variant					0.270098	6.824	0.15667	1d
MAP3K14	17	rs62063281	rs17688558	43773943	0.949997	A	G	0.777918	-0.0515798	0.00578525	4.8e-19	0.000307359	intron_variant					0.196366	5.786	0.68277	2b
MAP3K14	17	rs62063281	17:43774255_TAGCC_T	43774255	0.946932	TAGCC	T	0.776817	-0.0516016	0.00578261	4.5e-19	0.000329464	intron_variant					0.485222	9.263	0.88556	5
MAP3K14	17	rs62063281	rs201825478	43774408	0.950651	A	AAGAAAGAAAGAG	0.778042	-0.0518239	0.00578601	3.3e-19	0.000443355	intron_variant					-0.171025	0.872	0.65177	3a
MAP3K14	17	rs62063281	rs56162163	43774497	0.949997	A	T	0.777918	-0.0515821	0.00578527	4.8e-19	0.000308366	intron_variant					0.054852	3.505	0.60906	4
MAP3K14	17	rs62063281	rs56391096	43774845	0.949997	C	T	0.777919	-0.0515835	0.00578528	4.8e-19	0.00030899	intron_variant					0.218922	6.117	0.58955	5
MAP3K14	17	rs62063281	rs17761838	43774959	0.949997	T	C	0.777919	-0.0515841	0.00578529	4.8e-19	0.000309233	intron_variant					-0.166545	0.899	0.51392	7
MAP3K14	17	rs62063281	rs62056872	43775015	0.949997	T	C	0.777919	-0.0515844	0.00578529	4.8e-19	0.000309376	intron_variant					-0.290195	0.391	0.18412	7
MAP3K14	17	rs62063281	rs12150141	43775145	0.949979	G	A	0.777942	-0.0516315	0.00578601	4.5e-19	0.000329421	intron_variant					0.152794	5.119	0.15	1f
MAP3K14	17	rs62063281	17:43775212_CCTT_C	43775212	0.946596	CCTT	C	0.777002	-0.0508998	0.00578044	1.3e-18	0.000115751	intron_variant					0.467503	9.091	0.13454	5
MAP3K14	17	rs62063281	rs12150608	43775402	0.949977	T	C	0.777935	-0.0516409	0.00578609	4.5e-19	0.000333864	intron_variant					-0.044371	2.01	0.13454	5
MAP3K14	17	rs62063281	rs12150610	43775479	0.948873	T	C	0.778125	-0.0519283	0.00578726	2.9e-19	0.000512258	intron_variant					0.072	3.793	0.22271	1f
MAP3K14	17	rs62063281	rs12150547	43775546	0.949996	A	G	0.777912	-0.0515945	0.00578537	4.7e-19	0.000313885	intron_variant					0.062724	3.637	0.22271	1f
MAP3K14	17	rs62063281	rs17688682	43775929	0.950061	C	G	0.777913	-0.0515963	0.00578538	4.7e-19	0.000314714	intron_variant					0.060809	3.605	0.22271	1f
MAP3K14	17	rs62063281	rs12150454	43776061	0.950057	C	T	0.777939	-0.0515874	0.00578591	4.8e-19	0.000308205	intron_variant					-0.239351	0.552	0.22271	1f
MAP3K14	17	rs62063281	rs12150091	43776242	0.950058	A	G	0.777946	-0.0515802	0.00578584	4.9e-19	0.000305097	intron_variant					-0.528295	0.072	0.60906	4
MAP3K14	17	rs62063281	rs12150464	43776371	0.950058	C	T	0.777946	-0.0515806	0.00578585	4.9e-19	0.000305243	intron_variant					-0.267159	0.458	0.63417	1f
MAP3K14	17	rs62063281	rs12150435	43776391	0.950058	G	C	0.777946	-0.0515808	0.00578585	4.9e-19	0.000305337	intron_variant					-0.129358	1.155	0.98162	5
MAP3K14	17	rs62063281	rs112972619	43776425	0.944793	C	T	0.781231	-0.0520804	0.00584428	5e-19	0.000298366	intron_variant					-0.409955	0.169	0.39667	5
MAP3K14	17	rs62063281	rs76761706	43776741	0.949112	T	C	0.778964	-0.0517427	0.0058076	5.1e-19	0.000291736	intron_variant					-0.012895	2.433	0.18412	7
MAP3K14	17	rs62063281	rs80143279	43776742	0.949219	T	C	0.778924	-0.0517197	0.0058065	5.2e-19	0.000285842	intron_variant					0.095031	4.179	0.18412	7
MAP3K14	17	rs62063281	rs17761985	43776787	0.950061	C	T	0.777916	-0.0515939	0.00578541	4.8e-19	0.000313425	intron_variant					-0.018699	2.351	0.17864	6
MAP3K14	17	rs62063281	rs62056873	43776945	0.950061	T	C	0.777917	-0.0515895	0.00578533	4.8e-19	0.000311646	intron_variant					-0.062216	1.797	0.60906	4
MAP3K14	17	rs62063281	rs17688767	43777542	0.950062	A	G	0.777924	-0.0515991	0.0057854	4.7e-19	0.000315988	intron_variant					-0.015969	2.39	0.77	1d
MAP3K14	17	rs62063281	rs62056874	43777578	0.950062	C	T	0.777924	-0.0515992	0.0057854	4.7e-19	0.000316037	intron_variant					0.090266	4.099	0.55134	3a
MAP3K14	17	rs62063281	rs17688773	43777710	0.950062	T	C	0.777924	-0.0515984	0.00578539	4.7e-19	0.00031569	intron_variant					0.100626	4.272	0.22271	1f
MAP3K14	17	rs62063281	rs17762073	43777745	0.950061	C	A	0.777918	-0.0516023	0.00578546	4.7e-19	0.000317291	intron_variant					1.2263	14.8	0.22271	1f
MAP3K14	17	rs62063281	17:43777835_TATCCTGCTTCCC_T	43777835	0.950803	TATCCTGCTTCCC	T	0.778314	-0.0520198	0.00579534	2.8e-19	0.000528227	intron_variant					0.123471	4.649	0.13454	5
MAP3K14	17	rs62063281	17:43777957_AATC_A	43777957	0.949145	AATC	A	0.777291	-0.0515657	0.00578774	5.1e-19	0.00029078	intron_variant					1.542	16.51	0.40967	5
MAP3K14	17	rs62063281	rs62056875	43778003	0.950053	T	A	0.777925	-0.0516027	0.00578542	4.7e-19	0.000317659	intron_variant					0.861483	12.43	0.13454	5
MAP3K14	17	rs62063281	17:43778315_CA_C	43778315	0.941137	CA	C	0.78088	-0.0517732	0.00582795	6.5e-19	0.000232547	intron_variant					-0.34966	0.259	0.95	2b
MAP3K14	17	rs62063281	rs17688875	43778406	0.94996	A	G	0.777764	-0.051613	0.00578526	4.6e-19	0.000323442	intron_variant					0.328033	7.569	0.91	1f
MAP3K14	17	rs62063281	rs17762165	43778602	0.950052	C	T	0.777928	-0.0515972	0.00578548	4.7e-19	0.000314723	intron_variant					-0.069109	1.72	0.51392	7
MAP3K14	17	rs62063281	rs62056876	43778752	0.948651	C	T	0.778002	-0.0517111	0.00578705	4e-19	0.000367204	intron_variant					0.034769	3.172	0.34168	5
MAP3K14	17	rs62063281	rs62056877	43778828	0.948234	T	G	0.777317	-0.0519771	0.0057836	2.5e-19	0.000581083	intron_variant					0.372893	8.099	0.30372	5
MAP3K14	17	rs62063281	rs113603492	43779031	0.943234	C	CCTCCCCA	0.781405	-0.051705	0.00584447	9e-19	0.000168334	intron_variant					0.017811	2.899	0.34168	5
MAP3K14	17	rs62063281	rs17688922	43779351	0.950029	G	A	0.778086	-0.0516405	0.00578821	4.6e-19	0.000324185	intron_variant					-0.0108	2.464	0.23	1f
MAP3K14	17	rs62063281	rs17688944	43779419	0.950309	T	A	0.777984	-0.0516655	0.0057862	4.3e-19	0.00034625	intron_variant					-0.02261	2.296	0.92506	6
MAP3K14	17	rs62063281	rs1526128	43779624	0.947765	C	T	0.779518	-0.0521112	0.00581156	3.1e-19	0.000487135	intron_variant					0.17095	5.401	0.51392	7
MAP3K14	17	rs62063281	rs1526129	43779657	0.950307	T	C	0.777975	-0.051672	0.00578594	4.2e-19	0.000350978	intron_variant					0.168848	5.368	0.18744	6
MAP3K14	17	rs62063281	rs62056878	43780561	0.950178	C	T	0.778046	-0.0516292	0.00578795	4.7e-19	0.000319719	intron_variant					0.311289	7.357	0.60906	4
MAP3K14	17	rs62063281	rs17762308	43780948	0.949901	T	C	0.777956	-0.051629	0.00578756	4.6e-19	0.000321318	intron_variant					0.310747	7.35	0.55436	1f
MAP3K14	17	rs62063281	rs968028	43781105	0.949696	A	G	0.778153	-0.0516007	0.00579004	5e-19	0.00029745	intron_variant					0.318347	7.447	0.55436	1f
MAP3K14	17	rs62063281	rs968027	43781250	0.948977	C	T	0.778438	-0.0515603	0.00579252	5.5e-19	0.000270325	intron_variant					-0.16178	0.928	0.55436	1f
MAP3K14	17	rs62063281	rs62056879	43781426	0.949811	T	C	0.778193	-0.0516233	0.0057892	4.8e-19	0.0003115	intron_variant					0.09091	4.11	0.60906	4
MAP3K14	17	rs62063281	rs79892630	43781505	0.95007	C	T	0.778116	-0.0516553	0.00578776	4.5e-19	0.000333695	intron_variant					-0.428559	0.148	0.58955	5
MAP3K14	17	rs62063281	rs199504614	43781720	0.950699	T	TAAAAAAAAGAG	0.778064	-0.0518295	0.00578681	3.4e-19	0.00044234	intron_variant					0.067647	3.719	0	5
MAP3K14	17	rs62063281	rs138070769	43781726	0.94928	A	AAAGAG	0.777984	-0.0511178	0.00579139	1.1e-18	0.00013951	intron_variant					-0.162634	0.923	0.19033	5
MAP3K14	17	rs62063281	rs17762361	43781778	0.950046	A	G	0.778075	-0.0516508	0.00578787	4.5e-19	0.000330894	intron_variant					0.207057	5.945	0.11667	1f
MAP3K14	17	rs62063281	rs62056880	43782304	0.950296	T	C	0.778016	-0.0517027	0.00578694	4.1e-19	0.00036302	intron_variant					1.04168	13.71	0.13454	5
MAP3K14	17	rs62063281	rs62056881	43782455	0.949928	G	T	0.778156	-0.0516417	0.00578932	4.7e-19	0.000319928	intron_variant					0.228212	6.25	0.15146	5
MAP3K14	17	rs62063281	rs17689104	43782492	0.950019	A	G	0.778074	-0.0516243	0.00578767	4.7e-19	0.000318524	intron_variant					0.757062	11.61	0.22388	1f
MAP3K14	17	rs62063281	rs17689116	43782558	0.950007	T	C	0.778077	-0.0516471	0.0057877	4.5e-19	0.000329774	intron_variant					0.597826	10.29	0.24072	1f
MAP3K14	17	rs62063281	rs62056905	43782693	0.94816	A	G	0.777801	-0.0511416	0.00579265	1.1e-18	0.000142258	intron_variant					-0.073098	1.676	0.60906	4
MAP3K14	17	rs62063281	rs62056906	43782708	0.949946	T	C	0.777928	-0.0517196	0.0057871	4e-19	0.000371798	intron_variant					0.14991	5.073	0.60906	4
MAP3K14	17	rs62063281	rs17689182	43783573	0.948909	C	T	0.779493	-0.0525696	0.00581175	1.5e-19	0.000988005	intron_variant					0.078792	3.907	0.55436	1f
MAP3K14	17	rs62063281	rs62056908	43783590	0.948827	G	A	0.783542	-0.0532174	0.00588071	1.4e-19	0.00103648	intron_variant					-0.050272	1.937	0.71345	3a
MAP3K14	17	rs62063281	rs62056909	43783803	0.948854	A	G	0.777338	-0.0522143	0.00579067	1.9e-19	0.000761869	intron_variant					-0.140654	1.07	1	5
MAP3K14	17	rs62063281	rs62056910	43784222	0.950287	T	C	0.777977	-0.0516213	0.00578674	4.6e-19	0.000321085	intron_variant					0.008142	2.747	0.60906	4
MAP3K14	17	rs62063281	rs62056911	43784624	0.95062	T	C	0.778081	-0.05188	0.00578664	3.1e-19	0.000479404	intron_variant					0.015362	2.86	0.13454	5
MAP3K14	17	rs62063281	rs78568882	43784935	0.950385	C	G	0.778226	-0.0519217	0.0057892	3e-19	0.000493722	intron_variant					0.064167	3.661	0.05	5
MAP3K14	17	rs62063281	rs62056912	43784948	0.950549	G	T	0.778128	-0.0518512	0.00578753	3.3e-19	0.000452949	intron_variant					-0.079707	1.606	0	5
MAP3K14	17	rs62063281	rs62056913	43784994	0.950071	C	T	0.778324	-0.0517859	0.00579059	3.8e-19	0.000392711	intron_variant					-0.057756	1.848	0.13454	5
MAP3K14	17	rs62063281	rs78454137	43785096	0.944093	G	A	0.780954	-0.0525268	0.00583459	2.2e-19	0.000674476	intron_variant					-0.019879	2.334	0.2909	6
MAP3K14	17	rs62063281	rs112123127	43785098	0.944093	C	T	0.780954	-0.0525268	0.00583459	2.2e-19	0.000674476	intron_variant					-0.233901	0.573	0.37351	6
MAP3K14	17	rs62063281	rs112908630	43785104	0.942083	C	CTTA	0.783297	-0.0528456	0.00588266	2.6e-19	0.000571066	intron_variant					-0.221545	0.622	0.25986	6
MAP3K14	17	rs62063281	rs61667602	43785349	0.950283	T	C	0.777912	-0.051909	0.005787	3e-19	0.00049895	intron_variant					0.073178	3.812	0.3715	5
MAP3K14	17	rs62063281	rs62056915	43785627	0.951005	A	T	0.778087	-0.0519005	0.00578715	3e-19	0.000491413	intron_variant					0.235748	6.355	0	5
MAP3K14	17	rs62063281	rs17689218	43785808	0.951006	T	C	0.778095	-0.0518951	0.00578708	3e-19	0.000487789	intron_variant					0.154073	5.139	0.68881	1f
MAP3K14	17	rs62063281	rs62056916	43785938	0.951006	C	T	0.778095	-0.0518966	0.00578708	3e-19	0.000488924	intron_variant					0.078291	3.898	0.13454	5
MAP3K14	17	rs62063281	rs62056917	43786013	0.951006	G	T	0.778095	-0.0518969	0.00578708	3e-19	0.000489151	intron_variant					0.185074	5.616	0.60906	4
MAP3K14	17	rs62063281	rs62056918	43786676	0.950905	T	G	0.778192	-0.0519347	0.00578958	3e-19	0.000501138	intron_variant					-0.004746	2.552	0.60906	4
MAP3K14	17	rs62063281	rs62056919	43786698	0.950904	C	T	0.7782	-0.0519359	0.00578964	3e-19	0.000501656	intron_variant					-0.458595	0.119	0.13454	5
MAP3K14	17	rs62063281	rs17762535	43787130	0.950625	T	C	0.778096	-0.0519114	0.00578661	2.9e-19	0.000503498	intron_variant					-0.05402	1.892	0.55436	1f
MAP3K14	17	rs62063281	rs62056920	43787226	0.950624	G	A	0.778051	-0.0519063	0.00578695	3e-19	0.000497209	intron_variant					0.292253	7.111	0.60906	4
MAP3K14	17	rs62063281	rs62056921	43787306	0.950624	T	C	0.778059	-0.0519166	0.00578688	2.9e-19	0.000505691	intron_variant					-0.176608	0.84	0.61437	3a
MAP3K14	17	rs62063281	rs62056922	43787563	0.950625	C	G	0.778097	-0.0519162	0.00578659	2.9e-19	0.000507395	intron_variant					-0.124423	1.195	0.60906	4
MAP3K14	17	rs62063281	rs56290582	43788371	0.950624	C	T	0.778057	-0.0519636	0.00578675	2.7e-19	0.000544872	intron_variant					0.162586	5.272	0.13454	5
MAP3K14	17	rs62063281	rs56397077	43788419	0.950625	C	A	0.778099	-0.0519199	0.00578659	2.9e-19	0.000510312	intron_variant					0.124204	4.661	0.13454	5
MAP3K14	17	rs62063281	rs62056925	43788649	0.950625	T	C	0.778107	-0.0519225	0.00578673	2.9e-19	0.000511387	intron_variant					-0.056659	1.861	0.60906	4
MAP3K14	17	rs62063281	rs62056926	43788666	0.950625	C	G	0.778107	-0.0519224	0.00578673	2.9e-19	0.000511307	intron_variant					0.183987	5.6	0.60906	4
MAP3K14	17	rs62063281	rs62056927	43788767	0.950624	G	A	0.778077	-0.0519189	0.00578681	2.9e-19	0.000507984	intron_variant					0.426573	8.679	0.60906	4
MAP3K14	17	rs62063281	rs62056928	43788782	0.950621	C	T	0.778038	-0.051913	0.00578713	3e-19	0.000501155	intron_variant					0.353186	7.873	0.60906	4
MAP3K14	17	rs62063281	rs62056929	43789144	0.950624	G	A	0.778078	-0.0519207	0.0057868	2.9e-19	0.000509472	intron_variant					0.200691	5.851	0.18412	7
MAP3K14	17	rs62063281	17:43789413_CT_C	43789413	0.936635	CT	C	0.783312	-0.0521786	0.00588352	7.4e-19	0.000205386	intron_variant					0.33014	7.596	0.43133	6
MAP3K14	17	rs62063281	rs62056930	43789640	0.949183	A	C	0.777665	-0.0519198	0.00578482	2.8e-19	0.000522799	intron_variant					-0.057982	1.846	0.18412	7
MAP3K14	17	rs62063281	rs62056931	43789698	0.935237	G	A	0.779922	-0.051212	0.00580417	1.1e-18	0.000135902	intron_variant					-0.253665	0.501	0.3626	5
MAP3K14	17	rs62063281	rs62056932	43789971	0.949326	G	C	0.779404	-0.0521441	0.0058117	2.9e-19	0.000511507	intron_variant					0.082199	3.964	0.06459	5
MAP3K14	17	rs62063281	rs62056933	43789978	0.949373	G	A	0.779363	-0.0520947	0.00581006	3.1e-19	0.000484733	intron_variant					0.092507	4.137	0.13454	5
MAP3K14	17	rs62063281	rs62056934	43790005	0.94975	A	G	0.778801	-0.0520388	0.00579931	2.9e-19	0.000515142	intron_variant					0.445169	8.869	0.13454	5
MAP3K14	17	rs62063281	rs79322350	43790401	0.950616	A	G	0.778104	-0.0519367	0.0057867	2.8e-19	0.000522979	intron_variant					0.440967	8.827	0.13454	5
MAP3K14	17	rs62063281	rs62056935	43790446	0.950625	A	G	0.778099	-0.0519208	0.00578655	2.9e-19	0.000511305	intron_variant					0.11504	4.511	0.13454	5
MAP3K14	17	rs62063281	rs373685009	43790598	0.949988	G	GAA	0.778553	-0.0521828	0.00579635	2.2e-19	0.000670632	intron_variant					-0.116805	1.257	0.25628	6
MAP3K14	17	rs62063281	rs75076131	43790649	0.950625	C	A	0.778099	-0.0519196	0.00578655	2.9e-19	0.000510355	intron_variant					-0.253625	0.502	0.13454	5
MAP3K14	17	rs62063281	rs77727624	43790770	0.945655	A	G	0.775232	-0.0520809	0.00578409	2.2e-19	0.00067819	intron_variant					0.002912	2.667	0.22339	6
MAP3K14	17	rs62063281	rs62056936	43790911	0.950625	A	T	0.778098	-0.0519186	0.00578655	2.9e-19	0.000509565	intron_variant					-0.398972	0.183	0.0149	6
MAP3K14	17	rs62063281	rs62056937	43791181	0.950625	A	C	0.778097	-0.0519173	0.00578653	2.9e-19	0.000508679	intron_variant					-0.201978	0.709	0.51301	5
MAP3K14	17	rs62063281	rs62056939	43791332	0.950556	T	C	0.778109	-0.0518431	0.00578659	3.3e-19	0.000453106	intron_variant					0.053927	3.49	0.88261	3a
MAP3K14	17	rs62063281	rs62056940	43791344	0.950556	T	A	0.778109	-0.0518424	0.00578659	3.3e-19	0.000452616	intron_variant					-0.209339	0.675	0.60906	4
MAP3K14	17	rs62063281	rs78803763	43791405	0.950556	C	A	0.778109	-0.0518427	0.00578658	3.3e-19	0.000452888	intron_variant					-0.450716	0.126	0.8658	2b
MAP3K14	17	rs62063281	rs77387379	43791429	0.950556	G	A	0.778109	-0.0518425	0.00578658	3.3e-19	0.000452748	intron_variant					0.472194	9.137	0.13454	5
MAP3K14	17	rs62063281	rs75990322	43791468	0.950556	T	C	0.778108	-0.0518361	0.00578659	3.3e-19	0.000448226	intron_variant					-0.285884	0.403	0.13454	5
MAP3K14	17	rs62063281	rs113661667	43791610	0.950625	T	C	0.778095	-0.0519086	0.00578653	2.9e-19	0.00050187	intron_variant					0.151683	5.101	0.40391	6
MAP3K14	17	rs62063281	rs74579538	43791652	0.950625	G	A	0.778095	-0.0519082	0.00578653	3e-19	0.000501559	intron_variant					-0.027423	2.231	0.18412	7
MAP3K14	17	rs62063281	rs55822644	43792090	0.945932	G	C	0.78188	-0.0514731	0.00585975	1.6e-18	9.71851e-05	intron_variant					-0.260345	0.479	0.60906	4
MAP3K14	17	rs62063281	rs55930267	43792091	0.945789	C	T	0.781783	-0.0515177	0.00585961	1.5e-18	0.000104092	intron_variant					-0.115126	1.272	0.60906	4
MAP3K14	17	rs62063281	rs56406407	43792099	0.943693	T	C	0.781651	-0.0517486	0.00585896	1e-18	0.000148524	intron_variant					-0.149591	1.008	0.60906	4
MAP3K14	17	rs62063281	rs55973918	43792252	0.950556	C	A	0.778113	-0.0519412	0.00578669	2.8e-19	0.000526711	intron_variant					-0.440044	0.137	0.3538	3a
MAP3K14	17	rs62063281	rs56220242	43792326	0.950475	C	T	0.778135	-0.0518672	0.00578751	3.2e-19	0.000464427	intron_variant					0.037806	3.222	0.75713	3a
MAP3K14	17	rs62063281	rs56160448	43792358	0.950475	A	G	0.77814	-0.0518639	0.00578765	3.2e-19	0.000461177	intron_variant					-0.146631	1.028	0.60906	4
MAP3K14	17	rs62063281	rs56167560	43792411	0.948293	A	G	0.779291	-0.052083	0.0058092	3.1e-19	0.000481694	intron_variant					0.521157	9.6	0.60906	4
MAP3K14	17	rs62063281	rs55849973	43792418	0.948293	T	C	0.779288	-0.052075	0.00580919	3.1e-19	0.000475853	intron_variant					0.298005	7.185	0.60906	4
MAP3K14	17	rs62063281	rs113040933	43792493	0.944772	T	TAAAC	0.77569	-0.0515634	0.00578026	4.6e-19	0.000320703	intron_variant					-0.084915	1.553	0.5381	3a
MAP3K14	17	rs62063281	rs1880749	43792586	0.950544	A	C	0.778099	-0.0518226	0.00578694	3.4e-19	0.000436867	intron_variant					0.183391	5.591	0.78347	3a
MAP3K14	17	rs62063281	rs1568951	43792895	0.950549	T	G	0.778123	-0.0518226	0.00578714	3.4e-19	0.000435673	intron_variant					0.064583	3.668	0.84573	2b
MAP3K14	17	rs62063281	rs1568950	43792896	0.950549	T	C	0.778123	-0.0518226	0.00578714	3.4e-19	0.000435673	intron_variant					-0.198857	0.724	0.84573	2b
MAP3K14	17	rs62063281	rs1568949	43792975	0.950626	G	A	0.778089	-0.0518971	0.00578649	3e-19	0.000493281	intron_variant					0.546429	9.83	0.73	5
MAP3K14	17	rs62063281	rs1105571	43793200	0.950626	A	T	0.77809	-0.0518992	0.00578646	3e-19	0.000495092	intron_variant					0.375055	8.123	0.55436	1f
MAP3K14	17	rs62063281	rs1105570	43793342	0.950626	A	G	0.778089	-0.0518954	0.00578647	3e-19	0.000492119	intron_variant					0.351139	7.849	0.60906	4
MAP3K14	17	rs62063281	rs1105569	43793388	0.950626	C	T	0.778088	-0.0518949	0.00578647	3e-19	0.000491738	intron_variant					-0.057721	1.849	0.55436	1f
MAP3K14	17	rs62063281	rs7502718	43793651	0.950603	G	A	0.77811	-0.0519299	0.00578701	2.9e-19	0.000515297	intron_variant					-0.161668	0.929	0.60906	4
MAP3K14	17	rs62063281	rs7502937	43793665	0.950626	A	G	0.778088	-0.0518983	0.00578645	3e-19	0.00049447	intron_variant					0.34178	7.738	0.60906	4
MAP3K14	17	rs62063281	rs4479288	43793828	0.950984	G	A	0.777924	-0.0518866	0.00578679	3.1e-19	0.000483332	intron_variant					0.118737	4.572	0.85988	3a
MAP3K14	17	rs62063281	rs4479289	43793951	0.951013	G	A	0.778098	-0.0519071	0.00578689	3e-19	0.000498236	intron_variant					0.197684	5.806	0.65177	3a
MAP3K14	17	rs62063281	rs4609898	43794182	0.951013	G	A	0.778099	-0.0519069	0.00578692	3e-19	0.000497877	intron_variant					0.058452	3.565	0.71614	5
MAP3K14	17	rs62063281	rs4605208	43794209	0.951013	G	C	0.778097	-0.0519055	0.00578688	3e-19	0.000497071	intron_variant					-0.039084	2.077	0.26753	5
MAP3K14	17	rs62063281	rs75310534	43794286	0.951013	C	T	0.778097	-0.0519056	0.00578688	3e-19	0.000497148	intron_variant					-0.426013	0.151	0.13454	5
MAP3K14	17	rs62063281	rs111511018	43794828	0.949963	T	C	0.77884	-0.0519986	0.00580078	3.1e-19	0.00047447	intron_variant					-0.083329	1.569	0.13454	5
MAP3K14	17	rs62063281	rs113173628	43794899	0.944153	C	T	0.784779	-0.0531868	0.00591043	2.3e-19	0.000659384	intron_variant					-0.021932	2.306	0.11237	6
MAP3K14	17	rs62063281	rs76007856	43795238	0.951014	G	A	0.778095	-0.0518989	0.00578683	3e-19	0.000492354	intron_variant					-0.50965	0.082	0.13454	5
MAP3K14	17	rs62063281	rs111415173	43795573	0.951014	C	T	0.778094	-0.0518971	0.00578681	3e-19	0.000491119	intron_variant					-0.262974	0.471	0.79101	5
MAP3K14	17	rs62063281	rs113991678	43795634	0.951014	C	T	0.778094	-0.0518967	0.00578681	3e-19	0.000490815	intron_variant					-0.344083	0.27	0.58955	5
MAP3K14	17	rs62063281	rs112995313	43795768	0.951014	T	C	0.778093	-0.051896	0.0057868	3e-19	0.00049035	intron_variant					0.450562	8.923	0.57638	5
MAP3K14	17	rs62063281	rs111985258	43795859	0.950707	A	G	0.778079	-0.0518873	0.00578613	3e-19	0.000488258	intron_variant					-0.008697	2.494	0.58955	5
MAP3K14	17	rs62063281	17:43796396_TG_T	43796396	0.950759	TG	T	0.778093	-0.0518852	0.00578656	3.1e-19	0.00048381	intron_variant					0.058343	3.563	0.76041	2b
MAP3K14	17	rs62063281	rs1880750	43796541	0.951014	T	A	0.778092	-0.051892	0.00578676	3e-19	0.00048759	intron_variant					-0.059569	1.827	0.55436	1f
MAP3K14	17	rs62063281	rs56167344	43797087	0.951052	A	T	0.777931	-0.0517666	0.00578638	3.7e-19	0.000403727	intron_variant					0.342422	7.745	0.57802	2b
MAP3K14	17	rs62063281	17:43797157_TA_T	43797157	0.950707	TA	T	0.778075	-0.0518659	0.00578614	3.1e-19	0.000472282	intron_variant					-0.005444	2.542	0.65655	3a
MAP3K14	17	rs62063281	rs56046792	43797246	0.951015	C	T	0.77809	-0.0518884	0.00578673	3.1e-19	0.00048508	intron_variant					-0.031521	2.176	0.60906	4
MAP3K14	17	rs62063281	rs56323722	43798015	0.951013	A	C	0.778072	-0.051919	0.0057868	2.9e-19	0.000508132	intron_variant					0.140026	4.916	0.13454	5
MAP3K14	17	rs62063281	rs55989971	43798160	0.950629	G	A	0.778077	-0.0518732	0.00578623	3.1e-19	0.000477059	intron_variant					-0.37963	0.21	0.13454	5
MAP3K14	17	rs62063281	rs3072094	43798348	0.924539	T	TTTG	0.230155	0.0517794	0.00574813	2.1e-19	0.000698203	intron_variant					-0.224085	0.612	0.16346	6
MAP3K14	17	rs62063281	rs55938136	43798360	0.950629	A	G	0.778076	-0.051872	0.00578621	3.1e-19	0.000476305	intron_variant					0.042777	3.304	0.01899	6
MAP3K14	17	rs62063281	rs62056946	43798401	0.950625	G	A	0.778062	-0.0518712	0.00578627	3.1e-19	0.000475324	intron_variant					0.203986	5.9	0.18412	7
MAP3K14	17	rs62063281	rs75403953	43798546	0.95063	A	G	0.778076	-0.0518725	0.00578622	3.1e-19	0.000476608	intron_variant					-0.074009	1.666	0.05573	5
MAP3K14	17	rs62063281	17:43798584_CA_C	43798584	0.95061	CA	C	0.778287	-0.0519219	0.00578978	3e-19	0.00048996	intron_variant					-0.260379	0.479	0.13454	5
MAP3K14	17	rs62063281	rs62054372	43798775	0.949003	G	C	0.78061	-0.052119	0.0058404	4.5e-19	0.000333399	intron_variant					0.874616	12.53	0.992	5
MAP3K14	17	rs62063281	rs368303226	43798784	0.950636	A	AGAG	0.778264	-0.0519746	0.00578997	2.8e-19	0.000530231	intron_variant					0.736595	11.45	0.58955	5
MAP3K14	17	rs62063281	17:43798790_TTTC_T	43798790	0.949003	TTTC	T	0.78061	-0.052119	0.0058404	4.5e-19	0.000333399	intron_variant					0.131476	4.779	0.58955	5
MAP3K14	17	rs62063281	rs55838058	43798902	0.954646	C	T	0.780078	-0.0530898	0.00582504	7.9e-20	0.00184597	intron_variant					0.045007	3.341	0.86333	5
MAP3K14	17	rs62063281	rs56062621	43798903	0.954644	A	G	0.780077	-0.0530822	0.00582541	8.1e-20	0.00181469	intron_variant					0.13193	4.786	0.94917	5
MAP3K14	17	rs62063281	rs55962674	43799033	0.950608	C	T	0.778152	-0.051814	0.0057878	3.5e-19	0.000426056	intron_variant					-0.283665	0.409	0.60906	4
MAP3K14	17	rs62063281	rs55896111	43799048	0.948237	G	A	0.779868	-0.0520631	0.00581893	3.6e-19	0.00040916	intron_variant					0.10366	4.323	0.60906	4
MAP3K14	17	rs62063281	rs55787734	43799052	0.948786	A	G	0.779509	-0.0520679	0.00581167	3.3e-19	0.000455008	intron_variant					0.192688	5.731	0.60906	4
MAP3K14	17	rs62063281	rs55653963	43799509	0.950608	A	C	0.778148	-0.0518039	0.00578772	3.5e-19	0.000419917	intron_variant					0.115863	4.524	0.60906	4
MAP3K14	17	rs62063281	rs62054378	43799667	0.950608	C	A	0.778148	-0.0518038	0.00578771	3.5e-19	0.000419909	intron_variant					0.119374	4.582	0.46415	2b
MAP3K14	17	rs62063281	rs77819001	43799804	0.950608	C	A	0.778149	-0.051802	0.00578773	3.5e-19	0.000418629	intron_variant					0.250589	6.561	0.70497	4
MAP3K14	17	rs62063281	rs76667867	43799810	0.950608	G	C	0.778149	-0.0518033	0.00578774	3.5e-19	0.000419413	intron_variant					-0.389129	0.196	0.70497	4
MAP3K14	17	rs62063281	rs17563433	43800351	0.950629	A	C	0.778076	-0.0518714	0.00578619	3.1e-19	0.000475993	intron_variant					-0.11421	1.279	0.46225	1f
MAP3K14	17	rs62063281	rs77370070	43800404	0.950629	T	G	0.778075	-0.0518715	0.00578619	3.1e-19	0.000476067	intron_variant					0.068253	3.73	0.58955	5
MAP3K14	17	rs62063281	rs62054380	43800987	0.950624	C	A	0.778094	-0.0518961	0.00578647	3e-19	0.000492653	intron_variant					-0.090384	1.498	0.60906	4
MAP3K14	17	rs62063281	rs112570965	43801092	0.95063	T	C	0.778075	-0.0518715	0.00578618	3.1e-19	0.000476132	intron_variant					0.726754	11.37	0.60906	4
MAP3K14	17	rs62063281	rs62054381	43801185	0.950431	A	G	0.778009	-0.0519093	0.00578614	2.9e-19	0.000505113	intron_variant					-0.30497	0.353	0.13454	5
MAP3K14	17	rs62063281	rs17649019	43801593	0.95063	G	A	0.778075	-0.051871	0.00578617	3.1e-19	0.000475829	intron_variant					-0.294325	0.38	0.22271	1f
MAP3K14	17	rs62063281	rs17563501	43801695	0.950624	C	T	0.778093	-0.051896	0.00578646	3e-19	0.000492644	intron_variant					-0.219403	0.631	0.22271	1f
MAP3K14	17	rs62063281	rs62054382	43802525	0.950153	C	T	0.778164	-0.0518324	0.00578676	3.3e-19	0.000444632	intron_variant					-0.108772	1.327	0.18412	7
MAP3K14	17	rs62063281	rs62054383	43802907	0.95014	T	C	0.778168	-0.051808	0.0057873	3.5e-19	0.000425019	intron_variant					-0.014024	2.417	0.13454	5
MAP3K14	17	rs62063281	rs10514879	43802971	0.95015	C	T	0.778148	-0.0518336	0.00578681	3.3e-19	0.000445153	intron_variant					-0.032209	2.166	0.22271	1f
MAP3K14	17	rs62063281	rs55920545	43803773	0.948604	A	AG	0.77848	-0.052317	0.00579214	1.7e-19	0.000875905	intron_variant					0.576969	10.11	0.60906	4
MAP3K14	17	rs62063281	rs56280222	43803788	0.950651	T	C	0.778073	-0.0518681	0.00578595	3.1e-19	0.000475129	intron_variant					0.615089	10.44	0.60906	4
MAP3K14	17	rs62063281	rs62054384	43804306	0.950613	T	C	0.778142	-0.0518718	0.00578773	3.2e-19	0.000466336	intron_variant					0.058223	3.561	0.18412	7
MAP3K14	17	rs62063281	rs9897399	43804317	0.94785	A	G	0.222371	0.0523817	0.00578261	1.3e-19	0.00110697	intron_variant					-0.180883	0.816	0.18412	7
MAP3K14	17	rs62063281	rs56205560	43804389	0.950584	T	A	0.778059	-0.051854	0.0057859	3.2e-19	0.000465191	intron_variant					0.012132	2.809	0.13454	5
MAP3K14	17	rs62063281	rs56380663	43804619	0.95011	C	T	0.778049	-0.0518586	0.00578646	3.2e-19	0.000464931	intron_variant					-0.41245	0.166	0.13454	5
MAP3K14	17	rs62063281	rs62054387	43805525	0.950309	A	C	0.778019	-0.0516463	0.00578603	4.4e-19	0.000336929	intron_variant					0.010996	2.792	0.13454	5
MAP3K14	17	rs62063281	rs62054388	43805590	0.950073	C	T	0.778139	-0.0516124	0.00578743	4.7e-19	0.000313762	intron_variant					0.264372	6.748	0.18412	7
MAP3K14	17	rs62063281	rs4401083	43806015	0.950241	G	A	0.777988	-0.0516647	0.00578607	4.3e-19	0.000346435	intron_variant					-0.274251	0.436	0.22271	1f
MAP3K14	17	rs62063281	rs1880752	43806264	0.950308	C	T	0.778027	-0.0516272	0.00578595	4.5e-19	0.000327512	intron_variant					-0.327496	0.303	0.22271	1f
MAP3K14	17	rs62063281	rs4617909	43806451	0.950308	C	T	0.77802	-0.0516167	0.00578598	4.6e-19	0.000322125	intron_variant					0.032453	3.135	0.22271	1f
MAP3K14	17	rs62063281	rs2902662	43806925	0.950308	G	A	0.778028	-0.0516267	0.00578595	4.5e-19	0.00032726	intron_variant					0.576006	10.1	0.67333	1d
MAP3K14	17	rs62063281	rs2864087	43807063	0.950308	C	T	0.778027	-0.0516261	0.00578595	4.6e-19	0.000326958	intron_variant					0.181278	5.558	0.77	1c
MAP3K14	17	rs62063281	rs2902661	43807099	0.950282	G	A	0.77792	-0.0516583	0.00578671	4.4e-19	0.00034006	intron_variant					0.429189	8.706	0.60906	4
MAP3K14	17	rs62063281	rs4609899	43807113	0.949757	C	T	0.778239	-0.051672	0.00579003	4.5e-19	0.000331992	intron_variant					-0.004656	2.554	0.67	2c
MAP3K14	17	rs62063281	rs4471726	43807134	0.949757	T	C	0.778248	-0.0516673	0.0057902	4.5e-19	0.000328837	intron_variant					0.107713	4.39	0.55436	1f
MAP3K14	17	rs62063281	rs79226879	43807485	0.950308	T	C	0.778028	-0.0516266	0.00578595	4.5e-19	0.00032721	intron_variant					0.48366	9.248	0.13454	5
MAP3K14	17	rs62063281	rs76493835	43807642	0.950577	T	G	0.777999	-0.0517774	0.00578584	3.6e-19	0.000413561	intron_variant					0.32092	7.48	0.13454	5
MAP3K14	17	rs62063281	rs113927637	43807911	0.950311	A	G	0.77791	-0.0516224	0.00578573	4.6e-19	0.000326072	intron_variant					0.002358	2.659	0.8507	3a
MAP3K14	17	rs62063281	rs17563599	43807955	0.950308	A	C	0.778028	-0.0516267	0.00578595	4.5e-19	0.00032726	intron_variant					-0.02802	2.223	0.55436	1f
MAP3K14	17	rs62063281	rs17649138	43808067	0.950308	G	A	0.778028	-0.0516263	0.00578595	4.6e-19	0.000327058	intron_variant					0.595034	10.27	0.55324	1f
MAP3K14	17	rs62063281	rs62054389	43808321	0.950308	G	A	0.778028	-0.0516267	0.00578595	4.5e-19	0.00032726	intron_variant					-0.036824	2.106	0.13454	5
MAP3K14	17	rs62063281	rs62054390	43808443	0.950308	A	C	0.778028	-0.0516267	0.00578595	4.5e-19	0.00032726	intron_variant					-0.099645	1.41	0.13454	5
MAP3K14	17	rs62063281	rs55947210	43808763	0.950308	A	G	0.778028	-0.0516267	0.00578595	4.5e-19	0.00032726	intron_variant					0.71555	11.28	0.60906	4
MAP3K14	17	rs62063281	rs62054392	43808945	0.950308	C	T	0.778028	-0.0516266	0.00578595	4.5e-19	0.00032721	intron_variant					0.027449	3.053	0.9975	3a
MAP3K14	17	rs62063281	rs4390635	43809016	0.950308	C	T	0.778028	-0.0516266	0.00578595	4.5e-19	0.00032721	intron_variant					0.178666	5.519	0.55436	1f
MAP3K14	17	rs62063281	rs62054393	43809264	0.950308	T	G	0.778027	-0.0516277	0.00578596	4.5e-19	0.00032772	intron_variant					0.082041	3.961	0.60906	4
MAP3K14	17	rs62063281	rs75986348	43809328	0.950308	A	G	0.778028	-0.0516267	0.00578595	4.5e-19	0.00032726	intron_variant					0.730092	11.39	0.90692	5
MAP3K14	17	rs62063281	17:43809559_GT_G	43809559	0.950522	GT	G	0.777168	-0.0514481	0.00578601	6e-19	0.000248446	intron_variant					0.030548	3.103	0.90505	3a
MAP3K14	17	rs62063281	rs17649162	43810371	0.950308	G	C	0.778027	-0.0516275	0.00578595	4.5e-19	0.000327664	intron_variant					0.27442	6.88	0.22271	1f
MAP3K14	17	rs62063281	rs62054394	43810608	0.950308	T	A	0.778027	-0.0516267	0.00578595	4.5e-19	0.00032726	intron_variant					0.109315	4.416	0.13454	5
MAP3K14	17	rs62063281	rs113790915	43810782	0.950308	G	C	0.778027	-0.0516267	0.00578595	4.5e-19	0.00032726	intron_variant					0.239467	6.407	0.33955	5
MAP3K14	17	rs62063281	rs77807457	43810851	0.945158	G	C	0.780306	-0.0514663	0.00582891	1.1e-18	0.000144082	intron_variant					0.551233	9.873	0.13454	5
MAP3K14	17	rs62063281	rs75022332	43810873	0.943592	A	T	0.781371	-0.0511819	0.00584939	2.1e-18	7.18923e-05	intron_variant					0.362185	7.977	0.84108	5
MAP3K14	17	rs62063281	rs77301847	43810902	0.941277	A	G	0.782275	-0.0516855	0.00586417	1.2e-18	0.000126158	intron_variant					0.808475	12.02	0.13454	5
MAP3K14	17	rs62063281	rs62054395	43811060	0.950308	T	G	0.778028	-0.0516267	0.00578595	4.5e-19	0.00032726	intron_variant					-0.047496	1.971	0.32932	5
MAP3K14	17	rs62063281	rs17563683	43811072	0.9503	A	G	0.778037	-0.0516373	0.00578625	4.5e-19	0.000331296	intron_variant					0.175264	5.467	0.22271	1f
MAP3K14	17	rs62063281	rs62054396	43811510	0.950308	T	C	0.778028	-0.0516278	0.00578595	4.5e-19	0.000327815	intron_variant					0.265538	6.763	0.13454	5
MAP3K14	17	rs62063281	rs17563718	43811673	0.950308	C	T	0.778028	-0.0516278	0.00578595	4.5e-19	0.000327815	intron_variant					0.005551	2.708	0.51392	7
MAP3K14	17	rs62063281	rs62054397	43811792	0.950308	C	T	0.778028	-0.0516269	0.00578595	4.5e-19	0.000327361	intron_variant					0.477195	9.186	0.13454	5
MAP3K14	17	rs62063281	rs4569335	43811950	0.950308	A	C	0.778028	-0.0516269	0.00578595	4.5e-19	0.000327361	intron_variant					0.397628	8.372	0.13454	5
MAP3K14	17	rs62063281	17:43811990_CTTAG_C	43811990	0.950309	CTTAG	C	0.777756	-0.0516007	0.00578679	4.8e-19	0.000310848	intron_variant					0.076837	3.874	0.13454	5
MAP3K14	17	rs62063281	rs1526125	43812177	0.950308	C	T	0.778028	-0.0516269	0.00578595	4.5e-19	0.000327361	intron_variant					0.004153	2.686	0.20849	1b
MAP3K14	17	rs62063281	rs1526126	43812218	0.950335	C	T	0.778092	-0.0515662	0.0057875	5.1e-19	0.000291951	intron_variant					0.422575	8.637	0.46817	1b
MAP3K14	17	rs62063281	rs1526127	43812398	0.950317	C	G	0.778011	-0.0516271	0.00578556	4.5e-19	0.000329202	intron_variant					-0.063021	1.788	0.13454	5
MAP3K14	17	rs62063281	rs62054398	43812599	0.950317	A	G	0.778011	-0.0516271	0.00578556	4.5e-19	0.000329202	intron_variant					0.083879	3.992	0.60906	4
MAP3K14	17	rs62063281	rs62054399	43812624	0.950317	G	A	0.778011	-0.0516271	0.00578556	4.5e-19	0.000329202	intron_variant					0.028776	3.075	0.29787	3a
MAP3K14	17	rs62063281	rs62054400	43812649	0.950317	T	C	0.778011	-0.0516271	0.00578556	4.5e-19	0.000329202	intron_variant					0.219461	6.125	0.6561	3a
MAP3K14	17	rs62063281	rs62054411	43812684	0.950317	A	G	0.778011	-0.0516271	0.00578556	4.5e-19	0.000329202	intron_variant					0.20691	5.943	0.58955	5
MAP3K14	17	rs62063281	rs62054412	43813002	0.950317	G	A	0.778011	-0.0516276	0.00578555	4.5e-19	0.0003295	intron_variant					-0.064417	1.772	0.60906	4
MAP3K14	17	rs62063281	rs17563787	43813252	0.950317	C	G	0.778011	-0.0516279	0.00578555	4.5e-19	0.000329653	intron_variant					-0.229089	0.592	0.55436	1f
MAP3K14	17	rs62063281	rs62054413	43813370	0.950317	G	C	0.778011	-0.0516279	0.00578555	4.5e-19	0.000329653	intron_variant					-0.12429	1.196	0.70496	3a
MAP3K14	17	rs62063281	rs62054414	43813415	0.950317	G	A	0.778011	-0.0516279	0.00578555	4.5e-19	0.000329653	intron_variant					0.270778	6.833	0.48512	5
MAP3K14	17	rs62063281	rs10451283	43814020	0.949017	T	C	0.777646	-0.0519177	0.00578359	2.8e-19	0.000529991	intron_variant					-0.177387	0.835	0.25628	6
MAP3K14	17	rs62063281	17:43814370_AC_A	43814370	0.950303	AC	A	0.777843	-0.0516166	0.005786	4.6e-19	0.000321988	intron_variant					0.92828	12.92	0.18412	7
MAP3K14	17	rs62063281	rs76421814	43814427	0.950317	T	C	0.778011	-0.0516279	0.00578555	4.5e-19	0.000329653	intron_variant					0.415834	8.567	0.18412	7
MAP3K14	17	rs62063281	17:43814930_GCGTA_G	43814930	0.949076	GCGTA	G	0.778343	-0.0513403	0.00579202	7.7e-19	0.000194271	intron_variant					-0.038762	2.081	0	6
MAP3K14	17	rs62063281	rs56006248	43815141	0.950317	A	G	0.778011	-0.0516279	0.00578555	4.5e-19	0.000329653	intron_variant					-0.229637	0.589	0.18412	7
MAP3K14	17	rs62063281	rs56298110	43815336	0.950317	A	G	0.778011	-0.0516279	0.00578555	4.5e-19	0.000329653	intron_variant					0.087275	4.049	0.25986	6
MAP3K14	17	rs62063281	rs1608955	43815713	0.950182	C	T	0.777932	-0.0514674	0.00578536	5.8e-19	0.000258176	intron_variant					-0.062518	1.793	0.18412	7
MAP3K14	17	rs62063281	rs1608956	43815820	0.950182	T	A	0.777932	-0.0514672	0.00578536	5.8e-19	0.000258097	intron_variant					0.083666	3.989	0.58955	5
MAP3K14	17	rs62063281	rs62054417	43815859	0.950317	A	C	0.778011	-0.0516282	0.00578555	4.5e-19	0.000329805	intron_variant					-0.008108	2.503	0.87971	5
MAP3K14	17	rs62063281	rs78440279	43816052	0.950303	C	T	0.777974	-0.0516669	0.00578595	4.3e-19	0.000348181	intron_variant					-0.374776	0.217	0.58955	5
MAP3K14	17	rs62063281	rs75500942	43816106	0.949887	C	A	0.778103	-0.0517431	0.00578698	3.8e-19	0.000386162	intron_variant					-0.13433	1.117	0.58955	5
MAP3K14	17	rs62063281	rs62054418	43816306	0.949887	G	A	0.778103	-0.0517429	0.00578698	3.8e-19	0.000386043	intron_variant					-0.009961	2.476	0.18412	7
MAP3K14	17	rs62063281	rs62054419	43816605	0.950317	A	C	0.778011	-0.0516282	0.00578555	4.5e-19	0.000329805	intron_variant					0.015496	2.862	0.93069	6
MAP3K14	17	rs62063281	rs62054420	43816655	0.950317	C	G	0.778011	-0.0516281	0.00578555	4.5e-19	0.000329754	intron_variant					-0.280849	0.417	0.18412	7
MAP3K14	17	rs62063281	rs62054421	43816657	0.950317	G	A	0.778011	-0.0516281	0.00578555	4.5e-19	0.000329754	intron_variant					-0.128474	1.162	0.18412	7
MAP3K14	17	rs62063281	rs17563800	43817459	0.950317	C	T	0.778011	-0.0516282	0.00578555	4.5e-19	0.000329805	intron_variant					0.418915	8.599	0.99	1b
MAP3K14	17	rs62063281	rs56295996	43817557	0.950317	C	T	0.778011	-0.0516282	0.00578555	4.5e-19	0.000329805	intron_variant					-0.291258	0.388	0.81227	3a
MAP3K14	17	rs62063281	rs56384960	43817608	0.950317	G	A	0.778011	-0.0516282	0.00578555	4.5e-19	0.000329805	intron_variant					0.111253	4.448	0.60906	4
MAP3K14	17	rs62063281	rs56178230	43817832	0.950317	G	A	0.778014	-0.0516419	0.0057856	4.4e-19	0.000336614	intron_variant					0.002308	2.658	0.60906	4
MAP3K14	17	rs62063281	rs80157557	43817898	0.950317	G	A	0.778014	-0.0516419	0.0057856	4.4e-19	0.000336614	intron_variant					-0.187281	0.782	0.60906	4
MAP3K14	17	rs62063281	rs76728632	43818160	0.950317	A	C	0.778007	-0.0516161	0.00578559	4.6e-19	0.000323537	intron_variant					0.002325	2.658	0.75277	2a
MAP3K14	17	rs62063281	rs17563827	43818222	0.950317	C	A	0.778011	-0.0516282	0.00578555	4.5e-19	0.000329805	intron_variant					0.048955	3.407	0.55436	1f
MAP3K14	17	rs62063281	rs80072429	43818611	0.950252	G	A	0.777999	-0.0517181	0.00578553	3.9e-19	0.000378964	intron_variant					0.078043	3.894	0.009	5
MAP3K14	17	rs62063281	rs77114624	43818657	0.950252	T	C	0.777999	-0.0517181	0.00578553	3.9e-19	0.000378964	intron_variant					0.129409	4.745	0	5
MAP3K14	17	rs62063281	rs76311426	43818690	0.950252	G	T	0.777999	-0.0517181	0.00578553	3.9e-19	0.000378964	intron_variant					-0.17776	0.833	0.13454	5
MAP3K14	17	rs62063281	rs17563861	43818906	0.950252	A	G	0.777999	-0.0517181	0.00578553	3.9e-19	0.000378964	intron_variant					0.044018	3.325	0.51392	7
MAP3K14	17	rs62063281	rs17563889	43818946	0.950252	A	T	0.777999	-0.0517181	0.00578553	3.9e-19	0.000378964	intron_variant					-0.894322	0.005	0.31	1f
MAP3K14	17	rs62063281	rs62054424	43819384	0.95025	G	A	0.777997	-0.0517414	0.00578563	3.8e-19	0.000392311	intron_variant					-0.019634	2.338	0.32197	5
MAP3K14	17	rs62063281	rs17563923	43819450	0.95025	G	A	0.777997	-0.0517445	0.00578564	3.8e-19	0.00039414	intron_variant					-0.676796	0.023	0.22271	1f
MAP3K14	17	rs62063281	rs62054425	43819480	0.95025	C	T	0.777997	-0.0517465	0.00578565	3.8e-19	0.000395306	intron_variant					0.321526	7.488	0.13454	5
MAP3K14	17	rs62063281	17:43819597_AC_A	43819597	0.950057	AC	A	0.777859	-0.051426	0.00578495	6.1e-19	0.000243615	intron_variant					-0.701744	0.019	0	5
MAP3K14	17	rs62063281	rs62054426	43820741	0.950115	A	T	0.777993	-0.0518057	0.00578563	3.4e-19	0.000433298	intron_variant					0.191853	5.718	0.73862	3a
MAP3K14	17	rs62063281	rs62054427	43821062	0.950115	A	G	0.777993	-0.0518107	0.00578561	3.4e-19	0.000436781	intron_variant					0.140272	4.92	0.60906	4
MAP3K14	17	rs62063281	rs74464991	43821685	0.950115	C	A	0.777993	-0.0518107	0.00578561	3.4e-19	0.000436781	intron_variant					-0.026901	2.238	0.37421	3a
MAP3K14	17	rs62063281	rs2004260	43822398	0.950115	T	C	0.777992	-0.0518109	0.00578561	3.4e-19	0.000436916	intron_variant					0.151479	5.098	0.9	2c
MAP3K14	17	rs62063281	rs62054428	43822511	0.950105	G	A	0.778012	-0.0518049	0.00578612	3.4e-19	0.00042987	intron_variant					0.269843	6.82	0.60906	4
MAP3K14	17	rs62063281	rs75788861	43822769	0.940361	C	T	0.78409	-0.0522878	0.005893	7.1e-19	0.000213616	intron_variant					-0.301674	0.362	0.13454	5
MAP3K14	17	rs62063281	rs9906974	43822772	0.938248	T	C	0.783799	-0.0524116	0.00589099	5.7e-19	0.000264355	intron_variant					0.067371	3.715	0	5
MAP3K14	17	rs62063281	rs62054429	43823125	0.950104	G	A	0.778012	-0.0518424	0.00578596	3.2e-19	0.000456539	intron_variant					0.085731	4.023	0.60906	4
MAP3K14	17	rs62063281	rs76171147	43823229	0.946783	T	C	0.777492	-0.0515248	0.00578384	5.2e-19	0.000287858	intron_variant					0.44352	8.853	0.60906	4
MAP3K14	17	rs62063281	rs75643244	43823326	0.950115	A	G	0.777991	-0.0518103	0.00578561	3.4e-19	0.00043651	intron_variant					0.313652	7.387	0.60906	4
MAP3K14	17	rs62063281	rs62054431	43823880	0.950115	C	T	0.777992	-0.0518111	0.0057856	3.4e-19	0.000437111	intron_variant					0.055462	3.515	0.51513	5
MAP3K14	17	rs62063281	rs62054432	43823889	0.950115	C	A	0.777992	-0.0518111	0.0057856	3.4e-19	0.000437111	intron_variant					-0.206378	0.688	0.2947	5
MAP3K14	17	rs62063281	rs111497072	43824201	0.950115	G	A	0.777992	-0.0518111	0.0057856	3.4e-19	0.000437111	intron_variant					-0.739292	0.014	0.36674	5
MAP3K14	17	rs62063281	rs62054433	43824348	0.950115	T	C	0.777992	-0.0518111	0.0057856	3.4e-19	0.000437111	intron_variant					-0.322006	0.314	0.58955	5
MAP3K14	17	rs62063281	rs62054434	43824382	0.950115	T	G	0.777992	-0.0518111	0.0057856	3.4e-19	0.000437111	intron_variant					0.044279	3.329	0.42363	3a
MAP3K14	17	rs62063281	rs12150683	43824848	0.950115	A	G	0.777992	-0.0518111	0.0057856	3.4e-19	0.000437111	intron_variant					0.963606	13.18	0.51392	7
MAP3K14	17	rs62063281	rs12150332	43824908	0.950115	C	T	0.777992	-0.0518111	0.0057856	3.4e-19	0.000437111	intron_variant					-0.068793	1.723	0.13454	5
MAP3K14	17	rs62063281	rs62054435	43825339	0.950114	C	G	0.777999	-0.0518119	0.00578575	3.4e-19	0.000436754	intron_variant					-0.21071	0.669	0.60906	4
MAP3K14	17	rs62063281	rs75715199	43825478	0.950115	G	A	0.777992	-0.0518111	0.0057856	3.4e-19	0.000437111	intron_variant					1.24386	14.89	0.60906	4
MAP3K14	17	rs62063281	rs62054436	43825568	0.946533	C	T	0.779332	-0.0518036	0.00580967	4.8e-19	0.000311458	intron_variant					-0.341596	0.274	0.82679	2b
MAP3K14	17	rs62063281	rs62054437	43825576	0.946533	T	C	0.779336	-0.0517975	0.00580979	4.9e-19	0.000308058	intron_variant					-0.130197	1.149	0.46415	2b
MAP3K14	17	rs62063281	rs62054438	43825711	0.950115	A	C	0.777992	-0.0518111	0.0057856	3.4e-19	0.000437111	intron_variant					-0.114414	1.278	0.13454	5
MAP3K14	17	rs62063281	rs62054439	43825725	0.950115	G	T	0.777992	-0.0518111	0.0057856	3.4e-19	0.000437111	intron_variant					0.045893	3.356	0.28596	5
MAP3K14	17	rs62063281	rs17334797	43825912	0.950115	A	G	0.777992	-0.0518111	0.0057856	3.4e-19	0.000437111	intron_variant					-0.076997	1.635	0.37526	1f
MAP3K14	17	rs62063281	rs12150658	43826305	0.950049	G	A	0.777972	-0.0517896	0.00578584	3.5e-19	0.000421433	intron_variant					0.133484	4.811	0.55436	1f
MAP3K14	17	rs62063281	rs12150363	43826351	0.950115	A	G	0.777997	-0.0518114	0.00578576	3.4e-19	0.000436357	intron_variant					0.055952	3.523	1	2c
MAP3K14	17	rs62063281	rs12150672	43826637	0.950115	G	A	0.777995	-0.0518148	0.00578574	3.4e-19	0.000438777	intron_variant					-0.317825	0.324	0.9	1d
MAP3K14	17	rs62063281	17:43827156_GA_G	43827156	0.950374	GA	G	0.77792	-0.0516195	0.00578603	4.6e-19	0.000323298	intron_variant					0.611167	10.41	0.60906	4
MAP3K14	17	rs62063281	rs17334894	43827209	0.950115	G	A	0.777995	-0.0518143	0.00578575	3.4e-19	0.000438378	intron_variant					-0.14946	1.008	0.91133	1d
MAP3K14	17	rs62063281	rs17334923	43827244	0.947587	C	T	0.777432	-0.0516596	0.0057815	4.1e-19	0.000365797	intron_variant					0.678766	10.97	0.60906	4
MAP3K14	17	rs62063281	rs62054440	43827391	0.949911	G	C	0.77792	-0.0515487	0.00578532	5.1e-19	0.000292713	intron_variant					-0.1782	0.831	0.91017	5
MAP3K14	17	rs62063281	rs12150451	43827431	0.949911	A	G	0.777919	-0.0515491	0.00578533	5.1e-19	0.000292854	intron_variant					-0.258371	0.486	0.3175	1d
MAP3K14	17	rs62063281	rs12150048	43827471	0.949902	G	C	0.777929	-0.0515831	0.00578557	4.8e-19	0.000307587	intron_variant					-0.327083	0.303	0.55436	1f
MAP3K14	17	rs62063281	rs12150455	43827508	0.94979	A	G	0.777917	-0.0518694	0.00578553	3.1e-19	0.000478837	intron_variant					0.048781	3.404	0.55436	1f
MAP3K14	17	rs62063281	rs12150604	43828221	0.950114	T	A	0.777998	-0.0518136	0.00578581	3.4e-19	0.000437544	intron_variant					0.023822	2.995	0.22271	1f
MAP3K14	17	rs62063281	rs17334944	43828617	0.950114	G	A	0.777998	-0.0518136	0.00578583	3.4e-19	0.000437425	intron_variant					-0.444776	0.132	0.22271	1f
MAP3K14	17	rs62063281	rs17426064	43828698	0.950114	C	T	0.777997	-0.0518125	0.00578581	3.4e-19	0.000436801	intron_variant					-0.279338	0.421	0.51392	7
MAP3K14	17	rs62063281	rs17426106	43828935	0.950114	G	C	0.777998	-0.0518137	0.00578583	3.4e-19	0.000437492	intron_variant					0.350874	7.846	0.22271	1f
MAP3K14	17	rs62063281	rs62054442	43829353	0.950034	A	G	0.777898	-0.0517423	0.00578593	3.8e-19	0.000391251	intron_variant					-0.529606	0.071	0.18412	7
MAP3K14	17	rs62063281	rs35879086	43830382	0.950782	G	A	0.778073	-0.0518769	0.00578754	3.1e-19	0.000471257	intron_variant					-0.037242	2.101	0.13454	5
MAP3K14	17	rs62063281	rs62055868	43830640	0.950895	C	T	0.778071	-0.0519098	0.00578668	3e-19	0.000501769	intron_variant					-0.202495	0.706	0.60906	4
MAP3K14	17	rs62063281	rs62055869	43830685	0.950828	G	A	0.778077	-0.0519069	0.00578664	3e-19	0.000499794	intron_variant					-0.032294	2.165	1	3a
MAP3K14	17	rs62063281	rs17426174	43830938	0.950827	G	C	0.778072	-0.0519084	0.00578662	3e-19	0.000501095	intron_variant					-0.001103	2.607	0.72917	1f
MAP3K14	17	rs62063281	rs62055871	43831112	0.950759	G	A	0.778086	-0.0518979	0.00578677	3e-19	0.000491998	intron_variant					-0.154904	0.972	0.34664	2b
MAP3K14	17	rs62063281	rs55645418	43832115	0.950442	A	G	0.778063	-0.0518971	0.00578618	3e-19	0.000495385	intron_variant					-0.215251	0.649	0.60906	4
MAP3K14	17	rs62063281	rs35631660	43832337	0.949401	A	G	0.778412	-0.0517474	0.00579122	4.1e-19	0.000366906	intron_variant					-0.110383	1.313	0.58955	5
MAP3K14	17	rs62063281	rs17426195	43832367	0.94954	G	A	0.778373	-0.0519779	0.005791	2.8e-19	0.000525458	intron_variant					-0.198936	0.723	0.75983	1f
MAP3K14	17	rs62063281	rs35282504	43832618	0.950207	G	A	0.778185	-0.0518729	0.00578756	3.2e-19	0.000468221	intron_variant					0.056382	3.531	0.60906	4
MAP3K14	17	rs62063281	rs62055875	43832864	0.950274	T	C	0.778185	-0.0518738	0.00578756	3.2e-19	0.000468873	intron_variant					0.239615	6.409	0.04304	3a
MAP3K14	17	rs62063281	rs62055876	43832940	0.950205	A	G	0.778753	-0.0518839	0.00579746	3.6e-19	0.000415944	intron_variant					-0.046354	1.985	0.58955	5
MAP3K14	17	rs62063281	rs36047693	43833824	0.950576	G	C	0.778065	-0.0518992	0.0057862	3e-19	0.000496862	intron_variant					0.011259	2.796	0	5
MAP3K14	17	rs62063281	rs34195569	43833921	0.950576	G	A	0.778065	-0.0518992	0.0057862	3e-19	0.000496862	intron_variant					-0.000328	2.618	0.59421	2b
MAP3K14	17	rs62063281	rs34579278	43833981	0.950548	A	G	0.778124	-0.0518999	0.00578786	3e-19	0.000486196	intron_variant					0.067222	3.712	0.62283	3a
MAP3K14	17	rs62063281	rs34211253	43834074	0.950576	C	G	0.778066	-0.0518984	0.00578627	3e-19	0.00049577	intron_variant					0.370305	8.07	0.60906	4
MAP3K14	17	rs62063281	rs34008514	43834314	0.950576	A	G	0.778065	-0.0518997	0.00578621	3e-19	0.000497179	intron_variant					-0.032776	2.159	0.78226	3a
MAP3K14	17	rs62063281	rs12943085	43834482	0.950576	G	A	0.778065	-0.0518994	0.00578623	3e-19	0.000496811	intron_variant					0.848881	12.33	0.13454	5
MAP3K14	17	rs62063281	rs71363552	43834671	0.950593	A	AC	0.777364	-0.0517797	0.00578393	3.5e-19	0.000426018	intron_variant					-0.18216	0.809	0.35158	6
MAP3K14	17	rs62063281	rs11079716	43834873	0.941427	G	A	0.773016	-0.0526006	0.00578105	9.1e-20	0.00159525	intron_variant					0.039192	3.245	0.9415	1d
MAP3K14	17	rs62063281	rs7350923	43834970	0.950641	C	T	0.778064	-0.0518946	0.00578621	3e-19	0.000493267	intron_variant					-0.287641	0.398	0.3475	2a
MAP3K14	17	rs62063281	rs11079717	43835351	0.950641	T	C	0.778053	-0.0519007	0.00578636	3e-19	0.000496925	intron_variant					0.086133	4.03	0.35875	1d
MAP3K14	17	rs62063281	rs62055878	43835854	0.950697	C	A	0.778068	-0.0519091	0.00578639	2.9e-19	0.000503225	intron_variant					1.18963	14.59	0.13454	5
MAP3K14	17	rs62063281	rs76669427	43836051	0.95056	T	A	0.77799	-0.051753	0.00578632	3.8e-19	0.000395658	intron_variant					-0.608095	0.04	0	6
MAP3K14	17	rs62063281	rs143196316	43836109	0.949705	A	AATT	0.77902	-0.0522486	0.00581272	2.5e-19	0.000592713	intron_variant					-0.238665	0.555	0	6
MAP3K14	17	rs62063281	rs74514268	43836191	0.950621	G	A	0.778084	-0.0519057	0.00578695	3e-19	0.000496748	intron_variant					-0.223278	0.615	0.58955	5
MAP3K14	17	rs62063281	rs62055879	43836578	0.951073	G	A	0.777979	-0.0518091	0.00578726	3.5e-19	0.000425976	intron_variant					-0.021447	2.313	0.3538	3a
MAP3K14	17	rs62063281	rs12948216	43836673	0.950681	C	T	0.778072	-0.0519212	0.00578663	2.9e-19	0.000511059	intron_variant					-0.743132	0.014	0.12326	5
MAP3K14	17	rs62063281	rs56013908	43836920	0.950858	T	C	0.778123	-0.0519777	0.00578783	2.7e-19	0.000548698	intron_variant					0.046325	3.363	0.58955	5
MAP3K14	17	rs62063281	rs56168907	43837091	0.950664	T	C	0.778119	-0.0519289	0.00578775	2.9e-19	0.000509295	intron_variant					0.061189	3.611	0.20536	5
MAP3K14	17	rs62063281	rs55747440	43837115	0.950666	A	G	0.778097	-0.0519356	0.00578725	2.9e-19	0.000518156	intron_variant					0.404261	8.444	0.58955	5
MAP3K14	17	rs62063281	rs55801356	43837237	0.951056	A	G	0.778085	-0.0519337	0.00578711	2.9e-19	0.000517628	intron_variant					0.276145	6.903	0.38672	3a
MAP3K14	17	rs62063281	rs62055883	43837446	0.950507	C	G	0.778201	-0.0518996	0.00578836	3.1e-19	0.000482649	intron_variant					-0.018722	2.351	0.60906	4
MAP3K14	17	rs62063281	rs62055884	43837567	0.950812	C	T	0.778081	-0.0519314	0.00578691	2.9e-19	0.000517206	intron_variant					0.788899	11.87	0.58955	5
MAP3K14	17	rs62063281	rs79882507	43837782	0.950875	A	G	0.778087	-0.0519275	0.00578704	2.9e-19	0.000513173	intron_variant					0.101249	4.283	0.60906	4
MAP3K14	17	rs62063281	rs574194744	43837868	0.94995	T	TTTATGTTATG	0.777935	-0.0516596	0.00579662	5e-19	0.000297884	intron_variant					-0.245961	0.528
MAP3K14	17	rs62063281	rs62055885	43838014	0.95083	A	G	0.778153	-0.052012	0.00578857	2.6e-19	0.000572806	intron_variant					0.086829	4.042	0.3715	5
MAP3K14	17	rs62063281	rs28439278	43838071	0.950876	C	T	0.778077	-0.0519346	0.00578715	2.9e-19	0.000518065	intron_variant					-0.358633	0.244	0	5
MAP3K14	17	rs62063281	rs12150621	43838482	0.950876	G	T	0.778085	-0.0519339	0.00578717	2.9e-19	0.000517362	intron_variant					-0.062221	1.797	0	5
MAP3K14	17	rs62063281	rs62055886	43838678	0.950525	G	A	0.778417	-0.0519642	0.00579352	3e-19	0.000496943	intron_variant					-0.343475	0.271	0.13454	5
MAP3K14	17	rs62063281	rs62055887	43838710	0.950525	T	C	0.778419	-0.0519657	0.00579361	3e-19	0.000497483	intron_variant					0.030985	3.111	0.13454	5
MAP3K14	17	rs62063281	rs62055888	43838720	0.936774	C	T	0.782027	-0.0518427	0.00583022	6e-19	0.000250786	intron_variant					0.046582	3.367	0.13454	5
MAP3K14	17	rs62063281	rs62055889	43838919	0.950685	G	A	0.77818	-0.0516962	0.00578899	4.3e-19	0.000349509	intron_variant					-0.221101	0.624	0.45238	6
MAP3K14	17	rs62063281	17:43839150_AT_A	43839150	0.950884	AT	A	0.777798	-0.0518761	0.00579374	3.4e-19	0.00043238	intron_variant					-0.469346	0.111	0.012	5
MAP3K14	17	rs62063281	rs71375313	43839253	0.95059	G	A	0.778454	-0.0515967	0.00579448	5.4e-19	0.000278393	intron_variant					-0.277101	0.428	0.60906	4
MAP3K14	17	rs62063281	rs11079718	43839951	0.94879	A	T	0.778624	-0.0524327	0.00581001	1.8e-19	0.000818239	intron_variant					-0.162066	0.926	0.44417	1f
MAP3K14	17	rs62063281	rs11079719	43840006	0.945853	T	G	0.780006	-0.0522674	0.00583464	3.3e-19	0.000452295	intron_variant					0.473087	9.146	0.13	6
MAP3K14	17	rs62063281	rs11079720	43840016	0.9465	G	A	0.780478	-0.0521448	0.00583532	4e-19	0.000371405	intron_variant					0.252338	6.585	0.22271	1f
MAP3K14	17	rs62063281	rs11079721	43840107	0.950171	C	A	0.778088	-0.052	0.0057913	2.7e-19	0.000541518	intron_variant					0.209122	5.975	0.57833	1f
MAP3K14	17	rs62063281	rs62055890	43840681	0.950717	C	T	0.778135	-0.0519714	0.00578871	2.8e-19	0.000536828	intron_variant					-0.113083	1.289	0.60906	4
MAP3K14	17	rs62063281	rs111697872	43840726	0.949459	C	CTT	0.779367	-0.0513742	0.00581411	9.9e-19	0.000152409	intron_variant					0.1125	4.469	0.60906	4
MAP3K14	17	rs62063281	rs77849344	43840864	0.951005	G	A	0.778142	-0.0518703	0.00578799	3.2e-19	0.000463601	intron_variant					0.177898	5.507	0.94308	5
MAP3K14	17	rs62063281	rs74918686	43840899	0.95084	G	C	0.778228	-0.0520758	0.00578966	2.4e-19	0.000622978	intron_variant					0.011042	2.792	0.60906	4
MAP3K14	17	rs62063281	rs79545140	43840935	0.95084	T	C	0.778191	-0.0520799	0.00578994	2.4e-19	0.000624537	intron_variant					0.129529	4.747	0.60906	4
MAP3K14	17	rs62063281	17:43841356_CTT_C	43841356	0.949059	CTT	C	0.77552	-0.0518703	0.0057942	3.5e-19	0.000425841	intron_variant					-0.234429	0.571	0.59486	6
MAP3K14	17	rs62063281	rs56369036	43841571	0.951009	T	A	0.778133	-0.051849	0.00578778	3.3e-19	0.000449868	intron_variant					0.060155	3.594	0.58955	5
MAP3K14	17	rs62063281	rs138939613	43841624	0.950942	G	GATGGATGA	0.778284	-0.05164	0.00579262	4.9e-19	0.000305128	intron_variant					-0.11189	1.299	0.55134	3a
MAP3K14	17	rs62063281	rs11079723	43841729	0.950765	T	C	0.778253	-0.0517919	0.00578937	3.7e-19	0.000403018	intron_variant					-0.021996	2.305	1	1b
MAP3K14	17	rs62063281	rs11079724	43841912	0.951007	C	T	0.778062	-0.0517859	0.00578754	3.6e-19	0.000409406	intron_variant					0.090777	4.108	0.51392	7
MAP3K14	17	rs62063281	rs55707339	43842462	0.950088	T	C	0.778396	-0.0520272	0.00579384	2.7e-19	0.000545438	intron_variant					0.208106	5.96	0.97	5
MAP3K14	17	rs62063281	rs62055893	43842494	0.95023	A	G	0.778398	-0.0519228	0.00579402	3.2e-19	0.000462948	intron_variant					-0.032278	2.166	0.11188	6
MAP3K14	17	rs62063281	rs75257002	43843395	0.950785	C	T	0.778462	-0.0518044	0.00579557	3.9e-19	0.000377565	intron_variant					-0.025148	2.262	0.09095	5
MAP3K14	17	rs62063281	rs62055894	43843943	0.951137	G	A	0.778148	-0.0517897	0.00578775	3.6e-19	0.000410636	intron_variant					0.126743	4.702	0.86909	5
MAP3K14	17	rs62063281	rs62055895	43844044	0.951077	A	G	0.778147	-0.0517827	0.00578767	3.7e-19	0.000406664	intron_variant					-0.191098	0.762	0.58955	5
MAP3K14	17	rs62063281	rs62055896	43844201	0.951077	C	T	0.778146	-0.0517829	0.00578767	3.6e-19	0.00040679	intron_variant					-0.139382	1.08	0.79117	5
MAP3K14	17	rs62063281	rs55725840	43844486	0.951077	T	A	0.778147	-0.0517828	0.00578766	3.6e-19	0.000406783	intron_variant					0.014725	2.85	0.18412	7
MAP3K14	17	rs62063281	rs56194509	43844559	0.94467	T	G	0.781315	-0.0530231	0.00583959	1.1e-19	0.00135676	intron_variant					0.880739	12.57	0.49716	6
MAP3K14	17	rs62063281	rs55657917	43844560	0.94466	T	G	0.781319	-0.0530235	0.00583971	1.1e-19	0.00135533	intron_variant					1.31007	15.24	0.44483	6
MAP3K14	17	rs62063281	rs56082319	43844798	0.950681	G	A	0.77805	-0.0515957	0.00578764	4.9e-19	0.000304929	intron_variant					0.341964	7.74	0.45052	5
MAP3K14	17	rs62063281	rs56109643	43844859	0.951077	A	G	0.778147	-0.0517832	0.00578766	3.6e-19	0.000407034	intron_variant					0.470958	9.125	0.62726	6
MAP3K14	17	rs62063281	rs62055899	43844977	0.951049	T	A	0.778209	-0.0517676	0.00578888	3.8e-19	0.000390785	intron_variant					-0.046353	1.985	0.20355	5
MAP3K14	17	rs62063281	rs62055900	43845002	0.951049	C	G	0.778205	-0.0517668	0.0057888	3.8e-19	0.000390729	intron_variant					0.122769	4.637	0.6777	5
MAP3K14	17	rs62063281	rs62055901	43845041	0.951004	G	A	0.77811	-0.0517758	0.0057878	3.7e-19	0.00040164	intron_variant					0.253954	6.607	0.58955	5
MAP3K14	17	rs62063281	rs62055903	43846668	0.951013	C	A	0.778148	-0.0517833	0.00578763	3.6e-19	0.000407264	intron_variant					-0.017815	2.363	0.60906	4
MAP3K14	17	rs62063281	rs111374028	43846820	0.951013	G	A	0.778148	-0.0517834	0.00578762	3.6e-19	0.000407382	intron_variant					0.052181	3.46	0.13454	5
MAP3K14	17	rs62063281	rs113934115	43847039	0.951013	C	T	0.778148	-0.0517832	0.00578762	3.6e-19	0.000407257	intron_variant					-0.012559	2.438	0.18412	7
MAP3K14	17	rs62063281	rs113762994	43847095	0.951163	C	T	0.778086	-0.0516366	0.00578832	4.6e-19	0.000321763	intron_variant					-0.059704	1.826	0.18412	7
MAP3K14	17	rs62063281	rs62055928	43847374	0.951012	G	A	0.778153	-0.0517734	0.00578772	3.7e-19	0.000400591	intron_variant					0.216961	6.089	0.934	2c
MAP3K14	17	rs62063281	rs56268325	43847741	0.951014	T	C	0.778148	-0.051785	0.00578762	3.6e-19	0.00040839	intron_variant					0.061336	3.614	0.58955	5
MAP3K14	17	rs62063281	rs56070245	43847868	0.95095	T	C	0.778148	-0.0517846	0.00578762	3.6e-19	0.000408138	intron_variant					0.128014	4.723	0.54406	5
MAP3K14	17	rs62063281	rs56387266	43847912	0.95095	T	C	0.778148	-0.051785	0.00578762	3.6e-19	0.00040839	intron_variant					0.109513	4.42	0.72379	5
MAP3K14	17	rs62063281	rs34303488	43848181	0.950949	C	T	0.778148	-0.0517853	0.00578763	3.6e-19	0.000408524	intron_variant					0.158536	5.209	0.77061	3a
MAP3K14	17	rs62063281	rs62055932	43848412	0.950619	A	G	0.778258	-0.051501	0.00578978	5.8e-19	0.000256101	intron_variant					0.29279	7.118	0.739	2b
MAP3K14	17	rs62063281	rs62055933	43848461	0.950747	G	A	0.778494	-0.0518106	0.00579389	3.8e-19	0.000390014	intron_variant					0.539053	9.763	0.69075	2b
MAP3K14	17	rs62063281	rs62055934	43848638	0.947444	G	A	0.777636	-0.0520616	0.00580299	2.9e-19	0.000507371	intron_variant					0.151633	5.1	0.4975	2b
MAP3K14	17	rs62063281	17:43848646_AG_A	43848646	0.946493	AG	A	0.778114	-0.05222	0.00580652	2.4e-19	0.000617507	intron_variant					-0.045288	1.998	0.60906	4
MAP3K14	17	rs62063281	rs62055935	43848750	0.946007	T	C	0.780244	-0.0520633	0.00582547	4e-19	0.000374546	intron_variant					0.094106	4.164	0.60906	4
MAP3K14	17	rs62063281	rs62055936	43848761	0.946085	T	A	0.780233	-0.0519265	0.00582476	4.9e-19	0.000306696	intron_variant					-0.040235	2.062	0.60906	4
MAP3K14	17	rs62063281	rs62055937	43848968	0.950058	G	T	0.778677	-0.0518304	0.00580147	4.1e-19	0.000362687	intron_variant					-0.173528	0.857	0.82144	2b
MAP3K14	17	rs62063281	rs76294809	43849327	0.950754	G	A	0.778084	-0.0517374	0.00578683	3.9e-19	0.000383563	intron_variant					0.057282	3.546	1	2b
MAP3K14	17	rs62063281	rs75916678	43849366	0.950519	T	C	0.777978	-0.0517981	0.00578795	3.6e-19	0.000414865	intron_variant					-0.068894	1.722	0.60906	4
MAP3K14	17	rs62063281	17:43849572_AT_A	43849572	0.950706	AT	A	0.77785	-0.0515589	0.00578872	5.3e-19	0.000283963	intron_variant					-0.005406	2.543	0.31245	6
MAP3K14	17	rs62063281	rs62055938	43849656	0.950948	C	A	0.778125	-0.0516896	0.00578738	4.2e-19	0.000353634	intron_variant					-0.040532	2.058	0.18412	7
MAP3K14	17	rs62063281	rs62055939	43849787	0.950948	A	T	0.778122	-0.0516913	0.0057873	4.2e-19	0.000354949	intron_variant					0.090675	4.106	0.18412	7
MAP3K14	17	rs62063281	rs62055940	43849896	0.950948	A	G	0.778123	-0.051691	0.00578731	4.2e-19	0.000354736	intron_variant					0.119268	4.58	0.18412	7
MAP3K14	17	rs62063281	rs375912859	43850037	0.947937	C	CTT	0.776779	-0.0513123	0.00579232	8.1e-19	0.000185386	intron_variant					-0.167951	0.89	0.40131	5
MAP3K14	17	rs62063281	rs76885724	43850519	0.950948	C	T	0.778123	-0.0516911	0.0057873	4.2e-19	0.000354839	intron_variant					-0.153085	0.984	0.18412	7
MAP3K14	17	rs62063281	rs60814418	43850645	0.94411	C	T	0.776523	-0.0518955	0.00577617	2.6e-19	0.000567165	intron_variant					-0.311603	0.338	0.58955	5
MAP3K14	17	rs62063281	rs113518470	43850932	0.951099	C	T	0.778133	-0.0516629	0.00578871	4.5e-19	0.000333294	intron_variant					-0.457943	0.12	0.49648	5
MAP3K14	17	rs62063281	17:43850935_CA_C	43850935	0.963344	CA	C	0.780362	-0.0525254	0.00583005	2.1e-19	0.000716325	intron_variant					-0.505968	0.085	0.86333	5
MAP3K14	17	rs62063281	rs62055942	43850966	0.950948	A	G	0.778124	-0.0516916	0.00578731	4.2e-19	0.000355065	intron_variant					-0.388247	0.198	0.58955	5
MAP3K14	17	rs62063281	rs62055943	43851018	0.950948	T	C	0.778123	-0.0516923	0.0057873	4.2e-19	0.000355496	intron_variant					0.099599	4.255	0.72948	6
MAP3K14	17	rs62063281	rs113246445	43851209	0.95091	A	AT	0.778071	-0.0515381	0.00578804	5.4e-19	0.000277569	intron_variant					0.63388	10.6	0.60906	4
MAP3K14	17	rs62063281	rs62055945	43851851	0.951016	G	A	0.778167	-0.05174	0.00578762	3.9e-19	0.000380979	intron_variant					0.084095	3.996	0.13454	5
MAP3K14	17	rs62063281	rs62055946	43851971	0.951015	C	A	0.778162	-0.0517395	0.00578764	3.9e-19	0.000380581	intron_variant					-0.042482	2.034	0	5
MAP3K14	17	rs62063281	rs62055947	43852605	0.948771	C	T	0.779037	-0.0519185	0.00580297	3.7e-19	0.000406982	intron_variant					-0.219952	0.629	0.60906	4
MAP3K14	17	rs62063281	rs62055948	43852621	0.948767	T	C	0.779039	-0.0518965	0.0058029	3.8e-19	0.000393798	intron_variant					0.186726	5.641	0.60906	4
MAP3K14	17	rs62063281	rs113871181	43852733	0.949123	G	A	0.778804	-0.0521458	0.00580049	2.5e-19	0.00059812	intron_variant					-0.067528	1.737	0.13454	5
MAP3K14	17	rs62063281	rs111370985	43852742	0.949108	T	C	0.778719	-0.0520772	0.0058008	2.8e-19	0.000535594	intron_variant					0.135808	4.849	0.13454	5
MAP3K14	17	rs62063281	rs55787105	43853109	0.950727	G	A	0.77824	-0.0517603	0.00578826	3.8e-19	0.000389688	intron_variant					0.704872	11.19	0.60906	4
MAP3K14	17	rs62063281	rs62055950	43853133	0.951014	T	C	0.77817	-0.0517343	0.00578763	3.9e-19	0.00037759	intron_variant					0.073822	3.823	0.85	2a
MAP3K14	17	rs62063281	rs56043078	43853235	0.951016	T	G	0.778167	-0.0517423	0.00578758	3.9e-19	0.000382542	intron_variant					-0.168058	0.889	0.60906	4
MAP3K14	17	rs62063281	rs77965652	43853457	0.951016	A	G	0.778168	-0.0517423	0.00578758	3.9e-19	0.000382542	intron_variant					0.443795	8.855	0.13454	5
MAP3K14	17	rs62063281	rs55849949	43853526	0.951016	A	G	0.778168	-0.0517429	0.00578758	3.9e-19	0.000382896	intron_variant					0.483922	9.25	0.13454	5
MAP3K14	17	rs62063281	rs56303031	43853922	0.950751	G	A	0.778106	-0.0517259	0.00578765	4e-19	0.000372626	intron_variant					-0.308051	0.346	0.13454	5
MAP3K14	17	rs62063281	rs55991914	43854267	0.951016	C	T	0.778168	-0.0517416	0.00578756	3.9e-19	0.000382233	intron_variant					-0.131011	1.143	0.13454	5
MAP3K14	17	rs62063281	rs62055955	43854340	0.951016	A	G	0.778163	-0.0517342	0.00578763	3.9e-19	0.000377532	intron_variant					0.08702	4.045	0.13454	5
MAP3K14	17	rs62063281	rs62055956	43854449	0.950586	C	T	0.777778	-0.0519167	0.00578776	3e-19	0.000499694	intron_variant					0.146262	5.016	0.13454	5
MAP3K14	17	rs62063281	rs62055957	43854536	0.950947	C	A	0.778122	-0.0516841	0.00578734	4.2e-19	0.000350839	intron_variant					0.002509	2.661	0	6
MAP3K14	17	rs62063281	rs4074462	43855228	0.950748	G	T	0.778094	-0.0517098	0.00578773	4.1e-19	0.00036309	intron_variant					0.250035	6.554	0.93	1c
MAP3K14	17	rs62063281	17:43855501_AC_A	43855501	0.95079	AC	A	0.77869	-0.0518504	0.00579811	3.8e-19	0.000391522	intron_variant					-0.230857	0.585	0.31869	6
MAP3K14	17	rs62063281	rs56371647	43855503	0.95115	C	T	0.777996	-0.0517838	0.00578883	3.7e-19	0.000400954	intron_variant					-0.132064	1.134	0.16346	6
MAP3K14	17	rs62063281	rs111878933	43856341	0.94809	C	T	0.779397	-0.0519558	0.00581086	3.9e-19	0.00038716	intron_variant					-0.640361	0.031	0.13454	5
MAP3K14	17	rs62063281	rs111735741	43856372	0.94809	G	A	0.779397	-0.0519569	0.00581086	3.8e-19	0.000387815	intron_variant					0.157266	5.189	0.13454	5
MAP3K14	17	rs62063281	rs62057061	43856639	0.942806	C	G	0.778594	-0.0514337	0.00578864	6.4e-19	0.000234552	intron_variant					0.117738	4.555	0.18412	7
MAP3K14	17	rs62063281	rs62057062	43856710	0.950919	G	A	0.77823	-0.0517183	0.00578836	4.1e-19	0.000364738	intron_variant					0.406289	8.465	0	6
MAP3K14	17	rs62063281	rs62057063	43856730	0.950776	C	T	0.778462	-0.051588	0.0057939	5.4e-19	0.00027686	intron_variant					-0.012671	2.437	0.18412	7
MAP3K14	17	rs62063281	rs62057064	43857033	0.951051	C	T	0.778227	-0.0517197	0.00578836	4.1e-19	0.000365526	intron_variant					-0.35702	0.246	0.13454	5
MAP3K14	17	rs62063281	rs76830096	43857129	0.951148	A	C	0.778146	-0.0517253	0.00578755	4e-19	0.000372789	intron_variant					-0.348013	0.262	0.18412	7
MAP3K14	17	rs62063281	rs111433752	43857989	0.946511	T	G	0.782782	-0.0518271	0.00588638	1.3e-18	0.000116756	intron_variant					-0.195324	0.741	0.18412	7
MAP3K14	17	rs62063281	rs111664122	43857990	0.946507	T	C	0.782803	-0.051887	0.00588662	1.2e-18	0.000127298	intron_variant					0.074529	3.835	0.18412	7
MAP3K14	17	rs62063281	rs62057065	43858187	0.950981	G	T	0.778254	-0.0517224	0.00578839	4.1e-19	0.000366902	intron_variant					-0.485787	0.098	0.18412	7
MAP3K14	17	rs62063281	rs62057066	43858307	0.950228	T	C	0.779588	-0.0521744	0.00582075	3.1e-19	0.000473645	intron_variant					-0.069133	1.719	0.18412	7
MAP3K14	17	rs62063281	rs62057067	43858326	0.951216	C	T	0.778131	-0.0517513	0.00578689	3.8e-19	0.000391563	intron_variant					-0.1076	1.337	0.18412	7
MAP3K14	17	rs62063281	rs78917495	43858482	0.951273	C	T	0.778029	-0.0518224	0.00578703	3.4e-19	0.000436195	intron_variant					-0.165367	0.906	0.13454	5
MAP3K14	17	rs62063281	rs62057068	43858629	0.951222	A	G	0.778123	-0.0517554	0.00578665	3.8e-19	0.000395342	intron_variant					0.438724	8.804	0	5
MAP3K14	17	rs62063281	rs62057069	43859065	0.951236	T	C	0.778112	-0.0517539	0.00578638	3.8e-19	0.000395884	intron_variant					0.155773	5.165	0.60906	4
MAP3K14	17	rs62063281	rs62057070	43859640	0.951247	A	G	0.77811	-0.0517615	0.00578628	3.7e-19	0.000401106	intron_variant					0.00144	2.645	0.60906	4
MAP3K14	17	rs62063281	rs62057071	43859691	0.951246	C	G	0.778113	-0.0517723	0.00578632	3.6e-19	0.000407632	intron_variant					0.089542	4.087	1	2b
MAP3K14	17	rs62063281	rs145503157	43859929	0.951081	C	CACG	0.777932	-0.0516326	0.00578712	4.6e-19	0.000325041	intron_variant					-0.104394	1.366	0.13454	5
MAP3K14	17	rs62063281	rs62057073	43861117	0.948801	C	T	0.778156	-0.0515725	0.00578865	5.1e-19	0.000290238	intron_variant					0.461628	9.033	0.60906	4
MAP3K14	17	rs62063281	rs56319902	43871982	0.946381	C	T	0.778405	-0.0512066	0.005793	9.6e-19	0.000156339	intron_variant					-0.016889	2.377	0.13454	5
MAP3K14	17	rs62063281	rs55943044	43872228	0.949162	G	A	0.77849	-0.0513145	0.00579221	8.1e-19	0.000186284	intron_variant					-0.246636	0.526	0.60906	4
MAP3K14	17	rs62063281	rs80184151	43879308	0.950215	A	G	0.777919	-0.0517901	0.00578428	3.4e-19	0.000430857	intron_variant					-0.271611	0.444	0.13454	5
MAP3K14	17	rs62063281	rs17689378	43881790	0.949818	C	T	0.777919	-0.0517371	0.0057839	3.7e-19	0.00039903	intron_variant					0.054024	3.491	0.13454	5
MAP3K14	17	rs62063281	rs62057101	43885291	0.950257	G	A	0.777877	-0.0517246	0.00578467	3.8e-19	0.000387305	intron_variant					-0.017073	2.374	0.58955	5
MAP3K14	17	rs62063281	rs62057103	43887480	0.949952	T	C	0.777201	-0.0514185	0.00578718	6.4e-19	0.000233697	intron_variant					0.004689	2.694	0.35507	6
MAP3K14	17	rs62063281	rs55915917	43892784	0.946552	T	G	0.780233	-0.0519324	0.005839	5.9e-19	0.000255621	intron_variant					-0.267004	0.458	0.58955	5
MAP3K14	17	rs62063281	rs55668363	43892788	0.94843	G	A	0.78079	-0.0518176	0.0058419	7.3e-19	0.000206558	intron_variant					-0.223601	0.614	0.58955	5
MAP3K14	17	rs62063281	rs17689471	43892973	0.950185	T	C	0.777905	-0.0516188	0.00578512	4.6e-19	0.000326967	intron_variant					-0.318154	0.323	0.39216	1f
MAP3K14	17	rs62063281	17:43893146_CCCAGTTCAGTGTGT_C	43893146	0.950141	CCCAGTTCAGTGTGT	C	0.77835	-0.0517829	0.00579455	4e-19	0.000370367	intron_variant					0.102578	4.305	0.14339	5
MAP3K14	17	rs62063281	rs117365970	43893259	0.949505	G	A	0.778559	-0.0517849	0.00579953	4.3e-19	0.000347194	intron_variant					0.059022	3.575	0.93	2c
MAP3K14	17	rs62063281	rs117646503	43893260	0.950197	T	C	0.777926	-0.0517293	0.00578493	3.8e-19	0.000388745	intron_variant					0.212601	6.026	1	2c
MAP3K14	17	rs62063281	rs17762769	43893403	0.950197	G	A	0.777927	-0.0517298	0.00578493	3.8e-19	0.000389045	intron_variant					-0.019838	2.335	0.55436	1f
MAP3K14	17	rs62063281	rs8072451	43893716	0.948859	C	T	0.77864	-0.0517357	0.00580146	4.8e-19	0.000313593	intron_variant					-0.327456	0.303	0.91508	1d
MAP3K14	17	rs62063281	rs8073146	43893751	0.948706	A	G	0.778791	-0.0516362	0.00580476	5.8e-19	0.000257487	intron_variant					1.04118	13.7	0.60906	4
MAP3K14	17	rs62063281	rs28364025	43894102	0.950197	T	C	0.777952	-0.0516976	0.00578608	4.1e-19	0.000364419	intron_variant					-0.433078	0.144	0.18412	7
MAP3K14	17	rs62063281	rs28364023	43894159	0.950197	C	T	0.777972	-0.0516855	0.00578607	4.2e-19	0.000357729	intron_variant					-0.470864	0.109	0	6
MAP3K14	17	rs62063281	rs55757142	43894485	0.947292	G	GA	0.77862	-0.0522855	0.00580348	2.1e-19	0.000712712	intron_variant					-0.067511	1.737	0.13454	5
MAP3K14	17	rs62063281	rs55779147	43894510	0.950197	G	A	0.77793	-0.0517292	0.00578493	3.8e-19	0.000388685	intron_variant					-0.091597	1.486	0.13454	5
MAP3K14	17	rs62063281	rs56357543	43894547	0.949343	C	T	0.778156	-0.0515022	0.00578797	5.7e-19	0.00026292	intron_variant					-0.179785	0.822	0.13454	5
MAP3K14	17	rs62063281	rs56099546	43894609	0.949343	A	G	0.778156	-0.051502	0.00578797	5.7e-19	0.00026284	intron_variant					1.18851	14.59	0.15828	5
MAP3K14	17	rs62063281	rs739645	43894990	0.950181	T	G	0.777951	-0.0517097	0.00578566	4e-19	0.000373419	intron_variant					0.245786	6.495	0	5
MAP3K14	17	rs62063281	rs739644	43895008	0.950197	C	G	0.777932	-0.0517265	0.00578497	3.8e-19	0.000386856	intron_variant					-0.365982	0.231	0.13454	5
MAP3K14	17	rs62063281	rs113651837	43895168	0.949613	T	TG	0.777348	-0.0516549	0.00578535	4.3e-19	0.000344599	intron_variant					0.294593	7.141	0	5
MAP3K14	17	rs62063281	rs4564621	43895501	0.950177	G	C	0.77796	-0.0517623	0.00578593	3.7e-19	0.000403527	intron_variant					-0.061221	1.808	0.60906	4
MAP3K14	17	rs62063281	rs2316763	43895530	0.950173	C	T	0.777992	-0.0517541	0.00578663	3.8e-19	0.000394657	intron_variant					0.057016	3.541	0.6851	3a
MAP3K14	17	rs62063281	rs2316764	43895602	0.949997	T	G	0.778112	-0.0517346	0.00578841	4e-19	0.00037377	intron_variant					0.014769	2.851	0.13454	5
MAP3K14	17	rs62063281	rs4277389	43895653	0.950002	A	G	0.77808	-0.0517434	0.00578768	3.9e-19	0.00038267	intron_variant					-0.035305	2.126	0.22271	1f
MAP3K14	17	rs62063281	rs4566211	43895696	0.950173	G	A	0.777972	-0.0517396	0.00578654	3.8e-19	0.000386394	intron_variant					-0.196936	0.733	0.55436	1f
MAP3K14	17	rs62063281	rs4566212	43895751	0.950173	G	A	0.777981	-0.0517284	0.00578624	3.9e-19	0.000381327	intron_variant					-0.112653	1.293	0.60906	4
MAP3K14	17	rs62063281	rs4309444	43895797	0.949998	T	C	0.778094	-0.0517296	0.00578793	4e-19	0.000373332	intron_variant					0.493003	9.337	0.60906	4
MAP3K14	17	rs62063281	rs62057107	43896032	0.95002	C	T	0.778041	-0.0516436	0.00578673	4.5e-19	0.000332353	intron_variant					0.265951	6.769	0.60906	4
MAP3K14	17	rs62063281	rs12150390	43896228	0.950197	T	C	0.777933	-0.0517266	0.00578494	3.8e-19	0.000387074	intron_variant					1.86019	18.66	0.09659	5
MAP3K14	17	rs62063281	rs17689608	43896528	0.950022	C	G	0.778053	-0.0517086	0.00578671	4e-19	0.000367489	intron_variant					-0.219153	0.632	0.24955	6
MAP3K14	17	rs62063281	rs62057108	43896616	0.950022	T	C	0.778053	-0.0517086	0.00578671	4e-19	0.000367489	intron_variant					0.390111	8.29	0.06033	5
MAP3K14	17	rs62063281	rs62057109	43896637	0.950022	T	C	0.778053	-0.0517086	0.00578671	4e-19	0.000367489	intron_variant					0.173118	5.434	0.13454	5
MAP3K14	17	rs62063281	rs78074121	43896690	0.949372	T	C	0.777887	-0.0517845	0.00578593	3.6e-19	0.000417609	intron_variant					0.173762	5.444	0.02441	6
MAP3K14	17	rs62063281	rs62057110	43896734	0.950022	T	C	0.778053	-0.0517085	0.00578671	4e-19	0.000367432	intron_variant					0.125233	4.678	0.18412	7
MAP3K14	17	rs62063281	17:43897026_TGGAG_T	43897026	0.951303	TGGAG	T	0.77809	-0.0517161	0.00578625	4e-19	0.000374105	intron_variant					0.846867	12.32	0.13454	5
MAP3K14	17	rs62063281	rs62057111	43897130	0.949801	A	G	0.777858	-0.0516044	0.00578465	4.6e-19	0.00032184	intron_variant					0.249182	6.542	0.13454	5
MAP3K14	17	rs62063281	rs62057112	43897202	0.950129	T	A	0.777949	-0.0516266	0.00578508	4.5e-19	0.000331101	intron_variant					0.081899	3.959	0.13454	5
MAP3K14	17	rs62063281	rs78587102	43897246	0.950129	A	G	0.777949	-0.0516263	0.00578509	4.5e-19	0.000330903	intron_variant					0.089098	4.08	0.13454	5
MAP3K14	17	rs62063281	rs62057113	43897449	0.950022	A	T	0.778053	-0.0517082	0.0057867	4e-19	0.000367312	intron_variant					0.049993	3.424	0.60906	4
MAP3K14	17	rs62063281	rs78506181	43897480	0.95007	A	G	0.777904	-0.0518232	0.00578466	3.3e-19	0.00045114	intron_variant					-0.103022	1.378	0.60906	4
MAP3K14	17	rs62063281	rs79600142	43897722	0.951107	T	C	0.778099	-0.0516695	0.00578601	4.3e-19	0.000349294	intron_variant					-0.114635	1.276	0.13454	5
MAP3K14	17	rs62063281	17:43898362_AAGG_A	43898362	0.949712	AAGG	A	0.778111	-0.0518042	0.00579373	3.8e-19	0.000387027	intron_variant					-0.120831	1.224	0	5
MAP3K14	17	rs62063281	rs111739681	43898459	0.950807	C	T	0.778219	-0.0516459	0.00578744	4.5e-19	0.00033033	intron_variant					0.642194	10.67	0.13454	5
MAP3K14	17	rs62063281	rs17762882	43898887	0.949822	T	C	0.778028	-0.0516806	0.00578696	4.2e-19	0.00035076	intron_variant					-0.217357	0.64	0.13454	5
MAP3K14	17	rs62063281	rs17689653	43898963	0.949822	A	T	0.778027	-0.0516787	0.00578693	4.3e-19	0.000349876	intron_variant					-0.055212	1.878	0.22271	1f
MAP3K14	17	rs62063281	rs17762912	43899161	0.949522	A	C	0.778206	-0.0517801	0.00578964	3.8e-19	0.000394288	intron_variant					0.174882	5.461	0.13454	5
MAP3K14	17	rs62063281	rs62057114	43899401	0.949602	C	T	0.778107	-0.0517689	0.00578793	3.7e-19	0.000396679	intron_variant					-0.02943	2.204	0.18412	7
MAP3K14	17	rs62063281	rs62057115	43899417	0.949602	G	C	0.778109	-0.0517682	0.005788	3.8e-19	0.000395872	intron_variant					0.18274	5.581	0.18412	7
MAP3K14	17	rs62063281	rs78917479	43899611	0.949537	C	T	0.778108	-0.0517738	0.00578797	3.7e-19	0.000399473	intron_variant					0.059988	3.591	0.13454	5
MAP3K14	17	rs62063281	rs62057116	43899655	0.949527	T	C	0.778141	-0.051749	0.00578882	3.9e-19	0.000380038	intron_variant					-0.026747	2.24	0	5
MAP3K14	17	rs62063281	rs62057117	43899657	0.949521	C	G	0.778162	-0.051708	0.00578913	4.2e-19	0.000355248	intron_variant					0.05683	3.538	0.13454	5
MAP3K14	17	rs62063281	rs62057118	43899727	0.949496	A	G	0.778275	-0.0519732	0.00579046	2.8e-19	0.000525532	intron_variant					0.259054	6.676	0.13454	5
MAP3K14	17	rs62063281	rs62057119	43899736	0.949506	G	A	0.778238	-0.0519349	0.00578961	3e-19	0.000501086	intron_variant					-0.719461	0.017	0.13454	5
MAP3K14	17	rs62063281	rs17762954	43899786	0.949507	C	T	0.778212	-0.0519213	0.005789	3e-19	0.000494772	intron_variant					0.654664	10.77	0.22271	1f
MAP3K14	17	rs62063281	rs55979424	43900081	0.950875	C	T	0.777899	-0.0518056	0.00578664	3.5e-19	0.000427285	intron_variant					-0.052455	1.911	0.15078	6
MAP3K14	17	rs62063281	rs112460810	43900215	0.950114	T	TAA	0.778013	-0.0518139	0.00578683	3.4e-19	0.00043168	intron_variant					-0.078238	1.621	0.01028	6
MAP3K14	17	rs62063281	rs55638417	43900434	0.949617	A	G	0.778114	-0.0518176	0.0057874	3.4e-19	0.000430784	intron_variant					0.238723	6.397	0.58955	5
MAP3K14	17	rs62063281	rs79501144	43900697	0.949902	C	T	0.778038	-0.0517295	0.00578645	3.9e-19	0.000380883	intron_variant					0.088347	4.067	0.60906	4
MAP3K14	17	rs62063281	rs62057121	43900760	0.963635	G	A	0.782387	-0.0529357	0.00585597	1.6e-19	0.000944308	intron_variant					0.120683	4.603	0.79882	2b
MAP3K14	17	rs62063281	rs112137135	43900817	0.9499	A	G	0.778009	-0.0516495	0.00578649	4.4e-19	0.000336484	intron_variant					0.347398	7.805	0.60906	4
MAP3K14	17	rs62063281	rs62057122	43901001	0.949282	C	T	0.77801	-0.0518319	0.00578743	3.4e-19	0.000440232	intron_variant					0.044395	3.331	0.60906	4
MAP3K14	17	rs62063281	rs62057123	43901238	0.949902	A	G	0.778035	-0.0517303	0.00578646	3.9e-19	0.000381302	intron_variant					0.192918	5.735	0.60906	4
MAP3K14	17	rs62063281	rs62057143	43901528	0.950077	T	C	0.777919	-0.0517482	0.00578468	3.7e-19	0.000401631	intron_variant					0.061126	3.61	0.50723	2b
MAP3K14	17	rs62063281	rs62057144	43901558	0.949946	A	G	0.777895	-0.0517362	0.00578464	3.8e-19	0.000394469	intron_variant					0.208509	5.966	0.60906	4
MAP3K14	17	rs62063281	rs4335809	43902216	0.950076	C	T	0.777919	-0.0517488	0.00578478	3.7e-19	0.000401454	intron_variant					0.080844	3.941	0.49737	3a
MAP3K14	17	rs62063281	rs4341787	43902505	0.950076	C	T	0.777924	-0.0517465	0.00578494	3.7e-19	0.000399157	intron_variant					1.73103	17.69	0.36649	3a
MAP3K14	17	rs62063281	rs4523962	43902522	0.950076	G	A	0.777923	-0.0517465	0.00578494	3.7e-19	0.000399157	intron_variant					0.655798	10.78	0.80975	2b
MAP3K14	17	rs62063281	rs3885074	43902738	0.950076	C	A	0.777923	-0.0517469	0.00578497	3.7e-19	0.00039924	intron_variant					0.027956	3.061	0.64862	2b
MAP3K14	17	rs62063281	rs3885075	43902799	0.950076	A	G	0.777922	-0.0517461	0.00578498	3.7e-19	0.000398693	intron_variant					-0.235441	0.567	0.81166	2b
MAP3K14	17	rs62063281	rs41280116	43902842	0.950076	C	T	0.777923	-0.0517457	0.00578499	3.7e-19	0.000398392	intron_variant					0.112867	4.475	0.13454	5
MAP3K14	17	rs62063281	rs34283254	43902861	0.950076	C	A	0.777923	-0.0517455	0.00578499	3.7e-19	0.000398269	missense_variant,NMD_transcript_variant	0.17	tolerated	0	benign	-0.12359	1.201	0.64596	5
MAP3K14	17	rs62063281	rs1912151	43902944	0.950011	C	T	0.777908	-0.0517615	0.00578506	3.6e-19	0.000407847	intron_variant					0.064883	3.673	0.22271	1f
MAP3K14	17	rs62063281	rs1396862	43902997	0.950076	G	A	0.77792	-0.0517471	0.00578503	3.7e-19	0.000399036	intron_variant					-0.566109	0.054	0.22271	1f
MAP3K14	17	rs62063281	rs41280118	43903089	0.950001	C	T	0.777919	-0.0517879	0.00578512	3.5e-19	0.000424486	intron_variant					-0.129112	1.157	0.13454	5
MAP3K14	17	rs62063281	rs62057146	43903106	0.949986	A	G	0.777916	-0.0517568	0.00578531	3.7e-19	0.000403515	intron_variant					0.037792	3.222	0	5
MAP3K14	17	rs62063281	rs62057147	43903298	0.949258	G	A	0.777504	-0.0518597	0.00578514	3.1e-19	0.00047423	intron_variant					-0.018415	2.355	0.13454	5
MAP3K14	17	rs62063281	rs17763050	43903336	0.948233	G	A	0.77881	-0.051769	0.0058013	4.5e-19	0.000330771	intron_variant					-0.441145	0.135	0.13454	5
MAP3K14	17	rs62063281	rs62057148	43903485	0.950002	G	C	0.777908	-0.0517769	0.00578499	3.5e-19	0.000418071	intron_variant					0.024651	3.008	0.75124	2b
MAP3K14	17	rs62063281	rs62057149	43903546	0.950002	A	G	0.77791	-0.051778	0.00578503	3.5e-19	0.000418554	intron_variant					-0.453382	0.124	0.60906	4
MAP3K14	17	rs62063281	rs62057150	43903548	0.950002	C	T	0.77791	-0.051778	0.00578503	3.5e-19	0.000418554	intron_variant					0.262283	6.72	0.60906	4
MAP3K14	17	rs62063281	rs62057152	43904110	0.950068	G	C	0.77792	-0.0517504	0.00578501	3.7e-19	0.000401186	intron_variant					-0.052396	1.912	0.675	6
MAP3K14	17	rs62063281	rs17689824	43904397	0.950068	C	T	0.77792	-0.0517506	0.00578503	3.7e-19	0.0004012	intron_variant					0.10969	4.423	0.55436	1f
MAP3K14	17	rs62063281	rs62057153	43904528	0.950068	T	C	0.777921	-0.0517528	0.00578511	3.7e-19	0.000402126	intron_variant					-0.029324	2.205	0.60906	4
MAP3K14	17	rs62063281	rs62057154	43904610	0.950068	C	T	0.777919	-0.0517479	0.00578506	3.7e-19	0.000399366	intron_variant					-0.153231	0.983	0.60906	4
MAP3K14	17	rs62063281	rs62057155	43904673	0.950068	C	T	0.77792	-0.0517496	0.00578506	3.7e-19	0.000400417	intron_variant					0.046332	3.363	0.60906	4
MAP3K14	17	rs62063281	rs62057156	43904948	0.950068	G	C	0.77792	-0.0517501	0.00578508	3.7e-19	0.000400617	intron_variant					0.076803	3.873	0.60906	4
MAP3K14	17	rs62063281	rs78872653	43905134	0.950068	G	A	0.77792	-0.0517501	0.0057851	3.7e-19	0.000400507	intron_variant					-0.251156	0.51	0.60906	4
MAP3K14	17	rs62063281	rs62057157	43905313	0.950068	G	C	0.77792	-0.05175	0.00578511	3.7e-19	0.000400391	intron_variant					-0.007068	2.518	0.60906	4
MAP3K14	17	rs62063281	rs17763086	43905481	0.950067	T	G	0.77792	-0.0517515	0.00578513	3.7e-19	0.00040121	intron_variant					-0.657551	0.027	0.55436	1f
MAP3K14	17	rs62063281	rs17425752	43906726	0.948893	A	C	0.777962	-0.0521659	0.0057882	2e-19	0.000731223	intron_variant					0.016966	2.885	0.13454	5
MAP3K14	17	rs62063281	rs17689882	43906828	0.946901	G	A	0.778322	-0.0517966	0.0057894	3.7e-19	0.000405787	intron_variant					0.290508	7.089	0.02	1f
MAP3K14	17	rs62063281	rs62057158	43907143	0.950057	G	A	0.777934	-0.0517307	0.00578531	3.8e-19	0.000387571	intron_variant					0.45109	8.929	0.13454	5
MAP3K14	17	rs62063281	rs3029044	43907641	0.950917	C	CAGGTGG	0.778081	-0.0517314	0.00578614	3.9e-19	0.000383621	intron_variant					0.030942	3.11	0.75124	2b
MAP3K14	17	rs62063281	rs1876831	43907745	0.949993	C	T	0.777918	-0.0517416	0.0057852	3.8e-19	0.000394743	intron_variant					0.101892	4.293	0.09	1d
MAP3K14	17	rs62063281	rs16940665	43907896	0.949993	T	C	0.777918	-0.0517405	0.0057852	3.8e-19	0.000394073	synonymous_variant					0.59649	10.28	0.22271	1f
MAP3K14	17	rs62063281	rs16940668	43907966	0.949975	G	A	0.777925	-0.0517342	0.00578546	3.8e-19	0.000388874	intron_variant					-0.028583	2.215	0.13454	5
MAP3K14	17	rs62063281	rs16940671	43908151	0.948378	C	T	0.778653	-0.0518615	0.00579726	3.7e-19	0.000402918	intron_variant					0.28665	7.039	0.03	5
MAP3K14	17	rs62063281	rs16940672	43908152	0.948515	C	T	0.778621	-0.0518925	0.00579696	3.5e-19	0.000424385	intron_variant					-0.129164	1.157	0.1033	5
MAP3K14	17	rs62063281	17:43908476_GT_G	43908476	0.950003	GT	G	0.777935	-0.0517653	0.00578566	3.6e-19	0.000406899	intron_variant					-0.124602	1.193	0.60906	4
MAP3K14	17	rs62063281	rs55763795	43908773	0.949993	G	C	0.777919	-0.0517414	0.00578521	3.8e-19	0.000394567	intron_variant					-0.187319	0.782	0.60906	4
MAP3K14	17	rs62063281	rs55865707	43908826	0.949993	T	G	0.777918	-0.051741	0.00578522	3.8e-19	0.00039427	intron_variant					0.418766	8.598	0.60906	4
MAP3K14	17	rs62063281	rs62054760	43908989	0.949278	C	T	0.779502	-0.0522989	0.00581742	2.5e-19	0.00060058	intron_variant					-0.052632	1.909	0.60906	4
MAP3K14	17	rs62063281	rs62054761	43909008	0.949276	C	T	0.779501	-0.0522775	0.0058174	2.6e-19	0.000581223	intron_variant					0.130336	4.76	0.72333	2b
MAP3K14	17	rs62063281	rs62054762	43909022	0.949275	G	T	0.779503	-0.0522991	0.00581763	2.5e-19	0.000599037	intron_variant					0.052818	3.471	0.60906	4
MAP3K14	17	rs62063281	rs17689918	43910088	0.949419	G	A	0.778075	-0.0517416	0.00578821	3.9e-19	0.00037886	intron_variant					0.080331	3.933	0.55436	1f
MAP3K14	17	rs62063281	rs17763199	43910183	0.94996	G	A	0.777969	-0.0516738	0.00578627	4.2e-19	0.000350376	intron_variant					-0.184762	0.795	0.60906	4
MAP3K14	17	rs62063281	rs62054763	43910262	0.949992	C	G	0.777917	-0.0517326	0.00578521	3.8e-19	0.00038924	intron_variant					0.213869	6.044	0.7516	2b
MAP3K14	17	rs62063281	rs16940674	43910507	0.949992	C	T	0.777917	-0.0517309	0.00578519	3.8e-19	0.000388326	missense_variant,NMD_transcript_variant	0	deleterious_low_confidence	0	unknown	1.0788	13.94	0.22271	1f
MAP3K14	17	rs62063281	rs16940676	43911036	0.949846	G	A	0.77795	-0.0517046	0.00578558	4e-19	0.000370896	intron_variant					-0.073326	1.674	0.12453	5
MAP3K14	17	rs62063281	rs1876830	43911352	0.949992	C	T	0.777916	-0.0517277	0.00578519	3.8e-19	0.000386412	intron_variant					0.207905	5.957	0.64862	2b
MAP3K14	17	rs62063281	rs41457044	43911424	0.94999	C	T	0.777928	-0.0517237	0.00578543	3.9e-19	0.000382777	intron_variant					0.225685	6.214	0.60906	4
MAP3K14	17	rs62063281	rs1876829	43911443	0.949992	T	C	0.777916	-0.0517272	0.00578519	3.8e-19	0.000386113	intron_variant					0.211712	6.013	1	1b
MAP3K14	17	rs62063281	rs1876828	43911525	0.949992	C	T	0.777916	-0.0517266	0.00578519	3.8e-19	0.000385756	intron_variant					-0.157036	0.958	0.85691	2b
MAP3K14	17	rs62063281	rs1876827	43911832	0.949992	T	C	0.777915	-0.051725	0.00578519	3.9e-19	0.000384804	intron_variant					0.132896	4.802	0.60906	4
MAP3K14	17	rs62063281	rs16940677	43911898	0.949777	C	T	0.777988	-0.051683	0.00578657	4.2e-19	0.000353934	intron_variant					-0.13198	1.135	0.55436	1f
MAP3K14	17	rs62063281	rs16940681	43912159	0.94982	G	C	0.778011	-0.0518965	0.00578714	3e-19	0.000488446	missense_variant	0	deleterious_low_confidence	0.003	benign	0.165382	5.315	0.60906	4
MAP3K14	17	rs62063281	rs112691859	43912267	0.947792	T	TG	0.780805	-0.0522516	0.00583693	3.5e-19	0.000427962	downstream_gene_variant					0.605416	10.36	0.59057	2b
MAP3K14	17	rs62063281	rs28364021	43912282	0.949992	C	T	0.777915	-0.0517225	0.00578519	3.9e-19	0.000383321	downstream_gene_variant					-0.091497	1.487	0.60906	4
MAP3K14	17	rs62063281	rs2316765	43912454	0.949993	T	C	0.777923	-0.0516994	0.00578548	4e-19	0.000368433	downstream_gene_variant					0.721188	11.32	0.60906	4
MAP3K14	17	rs62063281	rs878886	43912490	0.949993	C	G	0.77792	-0.0516857	0.00578542	4.1e-19	0.000361021	downstream_gene_variant					-0.228099	0.595	0.06	1d
MAP3K14	17	rs62063281	rs878887	43912582	0.949991	C	T	0.777932	-0.0516724	0.00578563	4.2e-19	0.000352679	downstream_gene_variant					0.041664	3.286	0.1	1d
MAP3K14	17	rs62063281	rs878888	43912635	0.949991	A	G	0.777936	-0.0516848	0.00578568	4.1e-19	0.000359246	downstream_gene_variant					0.185523	5.623	0.60906	4
MAP3K14	17	rs62063281	rs4525537	43912723	0.949991	T	C	0.777933	-0.0516844	0.00578569	4.1e-19	0.000358975	downstream_gene_variant					0.539569	9.768	0.60906	4
MAP3K14	17	rs62063281	rs4640231	43912786	0.949991	G	C	0.777937	-0.0516838	0.00578567	4.1e-19	0.000358741	downstream_gene_variant					0.363557	7.993	0.64002	1b
MAP3K14	17	rs62063281	rs4482334	43912830	0.949991	T	C	0.777937	-0.0516833	0.00578567	4.1e-19	0.000358464	downstream_gene_variant					-0.048128	1.963	0.50689	3a
MAP3K14	17	rs62063281	rs56127111	43913315	0.949993	C	T	0.777917	-0.051681	0.00578534	4.1e-19	0.000358803	downstream_gene_variant					-0.237037	0.561	0.13454	5
MAP3K14	17	rs62063281	17:43913360_TGAGGGCAGGAGG_T	43913360	0.949618	TGAGGGCAGGAGG	T	0.778265	-0.0516959	0.00579409	4.6e-19	0.000325964	downstream_gene_variant					-0.078654	1.617	0.00864	5
MAP3K14	17	rs62063281	rs75104593	43913557	0.94665	T	G	0.781154	-0.0516082	0.00585419	1.2e-18	0.000127995	downstream_gene_variant					0.168701	5.366	0.83588	2b
MAP3K14	17	rs62063281	rs74998289	43913558	0.946631	T	G	0.78116	-0.0516196	0.00585456	1.2e-18	0.000129579	downstream_gene_variant					-0.237422	0.559	0.8368	2b
MAP3K14	17	rs62063281	rs10445362	43914554	0.949929	C	A	0.777918	-0.0516388	0.00578549	4.4e-19	0.000335511	downstream_gene_variant					0.153911	5.136	0.63123	5
MAP3K14	17	rs62063281	rs10445363	43914558	0.949929	G	A	0.777918	-0.0516381	0.00578549	4.4e-19	0.000335149	downstream_gene_variant					-0.281501	0.415	0.23772	5
MAP3K14	17	rs62063281	rs62054802	43914598	0.949929	G	C	0.77792	-0.0516364	0.00578546	4.4e-19	0.000334409	downstream_gene_variant					0.043572	3.317	0.13454	5
MAP3K14	17	rs62063281	rs62054803	43914728	0.949929	G	T	0.777927	-0.0516444	0.00578573	4.4e-19	0.000337317	downstream_gene_variant					-0.094631	1.457	0.13454	5
MAP3K14	17	rs62063281	rs62054804	43914809	0.948822	C	T	0.777702	-0.0515612	0.00578435	4.9e-19	0.00030235	downstream_gene_variant					-0.449807	0.127	0.13454	5
MAP3K14	17	rs62063281	17:43914979_AC_A	43914979	0.950002	AC	A	0.777587	-0.0517234	0.00579187	4.2e-19	0.00035047	downstream_gene_variant					-0.187984	0.778	0.65734	2b
MAP3K14	17	rs62063281	rs572543580	43914981	0.950003	C	G	0.77758	-0.0517104	0.0057918	4.3e-19	0.000343849	downstream_gene_variant					0.111827	4.458	0.84573	2b
MAP3K14	17	rs62063281	17:43914990_AAC_A	43914990	0.950556	AAC	A	0.778308	-0.0516899	0.0057913	4.4e-19	0.000335434	downstream_gene_variant					-0.264085	0.467	0.61238	3a
MAP3K14	17	rs62063281	rs62054805	43915054	0.949929	A	G	0.77792	-0.0516341	0.00578546	4.5e-19	0.000333225	downstream_gene_variant					0.174263	5.451	1	2b
MAP3K14	17	rs62063281	rs62054806	43915312	0.949929	C	T	0.77792	-0.051633	0.00578546	4.5e-19	0.000332661	downstream_gene_variant					-0.249032	0.517	0.60906	4
MAP3K14	17	rs62063281	rs10445364	43916356	0.949929	G	A	0.777919	-0.051627	0.00578545	4.5e-19	0.000329644	downstream_gene_variant					-0.120131	1.23	0.23921	1f
MAP3K14	17	rs62063281	rs10445333	43916509	0.949929	A	G	0.777921	-0.0516399	0.00578551	4.4e-19	0.000335989	downstream_gene_variant					0.45715	8.989	0.26167	5
MAP3K14	17	rs62063281	rs17690176	43916773	0.949583	A	C	0.77784	-0.0516872	0.00578446	4.1e-19	0.000366622	downstream_gene_variant					0.179031	5.524	0.13454	5
MAP3K14	17	rs62063281	rs78328427	43916932	0.949906	G	A	0.777953	-0.0516261	0.00578624	4.6e-19	0.000325672	downstream_gene_variant					-0.070933	1.7	0	5
MAP3K14	17	rs62063281	rs77692262	43917086	0.949859	A	G	0.777928	-0.0516306	0.00578562	4.5e-19	0.000330712	downstream_gene_variant					0.196982	5.796	0.13454	5
MAP3K14	17	rs62063281	rs56023973	43917776	0.949927	G	T	0.777923	-0.051607	0.00578556	4.7e-19	0.000319163	downstream_gene_variant					-0.1281	1.165	0	5
MAP3K14	17	rs62063281	rs17763515	43917818	0.949927	G	A	0.777923	-0.0516054	0.00578557	4.7e-19	0.000318334	downstream_gene_variant					0.01053	2.784	0.13454	5
MAP3K14	17	rs62063281	rs17763533	43918190	0.949929	T	C	0.777916	-0.0516175	0.00578542	4.6e-19	0.000324985	downstream_gene_variant					-0.367299	0.229	0.51392	7
MAP3K14	17	rs62063281	rs62054809	43918239	0.94992	C	T	0.777977	-0.0515286	0.00578621	5.3e-19	0.000280401	upstream_gene_variant					-0.234738	0.57	0.18412	7
MAP3K14	17	rs62063281	17:43918301_GCCAGGAGTTCGAGA_G	43918301	0.949651	GCCAGGAGTTCGAGA	G	0.778276	-0.0519205	0.00579269	3.2e-19	0.000469783	upstream_gene_variant					-0.094785	1.455	0.18412	7
MAP3K14	17	rs62063281	rs112583797	43918418	0.949929	A	G	0.77792	-0.0516137	0.00578551	4.6e-19	0.000322693	upstream_gene_variant					-0.060479	1.817	0.58955	5
MAP3K14	17	rs62063281	rs74922289	43918524	0.949929	A	G	0.777916	-0.0516154	0.00578543	4.6e-19	0.000323891	upstream_gene_variant					0.981409	13.3	0.99667	5
MAP3K14	17	rs62063281	rs56971664	43918613	0.94979	T	C	0.777825	-0.0517133	0.00578576	4e-19	0.000374988	upstream_gene_variant					-0.03045	2.19	0.9975	3a
MAP3K14	17	rs62063281	rs62054811	43918651	0.949788	C	G	0.777971	-0.0516085	0.00578604	4.7e-19	0.000317823	upstream_gene_variant					-0.094614	1.457	0.84935	3a
MAP3K14	17	rs62063281	rs2106785	43919105	0.944907	C	T	0.780976	-0.0517668	0.00583912	7.6e-19	0.000198437	upstream_gene_variant					0.014294	2.843	0.23589	5
MAP3K14	17	rs62063281	rs56150806	43919301	0.949929	T	C	0.777918	-0.0516175	0.0057855	4.6e-19	0.000324632	upstream_gene_variant					0.032262	3.131	0.44955	3a
MAP3K14	17	rs62063281	rs17690314	43919884	0.949929	T	G	0.777913	-0.0516027	0.0057854	4.7e-19	0.000317745	upstream_gene_variant					-0.368949	0.227	0.55436	1f
MAP3K14	17	rs62063281	17:43920219_AAAG_A	43920219	0.948526	AAAG	A	0.777291	-0.0516189	0.00578555	4.6e-19	0.000325112	upstream_gene_variant					-0.195423	0.741	0.3469	5
MAP3K14	17	rs62063281	rs56233672	43920300	0.949929	T	C	0.777911	-0.051595	0.0057854	4.7e-19	0.000313999	upstream_gene_variant					-0.20332	0.703	0.13454	5
MAP3K14	17	rs62063281	rs56354807	43920378	0.949929	C	T	0.777913	-0.0515938	0.00578542	4.8e-19	0.000313334	upstream_gene_variant					-0.043059	2.026	0.13454	5
MAP3K14	17	rs62063281	rs55718212	43920411	0.949928	T	C	0.777921	-0.0515745	0.0057855	4.9e-19	0.000303829	upstream_gene_variant					0.186518	5.638	0	5
MAP3K14	17	rs62063281	rs17690326	43920974	0.949929	T	C	0.777907	-0.0515733	0.00578531	4.9e-19	0.000304051	upstream_gene_variant					-0.13906	1.082	0.22271	1f
MAP3K14	17	rs62063281	rs17763596	43921210	0.949928	G	T	0.777899	-0.0515845	0.00578518	4.8e-19	0.000309886	upstream_gene_variant					-0.1683	0.888	0.55436	1f
MAP3K14	17	rs62063281	rs62054814	43921572	0.949929	T	A	0.777906	-0.0515702	0.0057853	4.9e-19	0.000302644	upstream_gene_variant					0.141074	4.933	0.13454	5
MAP3K14	17	rs62063281	rs17763634	43921754	0.949753	T	C	0.778025	-0.0515505	0.00578706	5.2e-19	0.000286688	upstream_gene_variant					-0.114039	1.281	0.22271	1f
MAP3K14	17	rs62063281	rs62621252	43922942	0.945359	T	C	0.777184	-0.0514604	0.00578296	5.7e-19	0.000263833	missense_variant	1	tolerated	0	benign	0.031098	3.112	0.13454	5
MAP3K14	17	rs62063281	rs62054815	43923266	0.94939	G	A	0.777942	-0.0517529	0.0057859	3.7e-19	0.000397872	missense_variant	0.54	tolerated	0.036	benign	-1.72234	0.001	0.13454	5
MAP3K14	17	rs62063281	rs12185233	43923654	0.94208	G	C	0.77735	-0.0518512	0.00578716	3.3e-19	0.000455251	missense_variant	0.01	deleterious	0.442	benign	2.88972	23.3	0.91333	1f
MAP3K14	17	rs62063281	rs12185268	43923683	0.94909	A	G	0.777812	-0.0516446	0.00578408	4.3e-19	0.000345081	missense_variant	1	tolerated	0.013	benign	-0.366362	0.231	0.22271	1f
MAP3K14	17	rs62063281	rs12185235	43923703	0.94955	C	T	0.778077	-0.0517413	0.00578734	3.9e-19	0.000383204	synonymous_variant					-0.265733	0.462	0.22271	1f
MAP3K14	17	rs62063281	rs11079725	43923934	0.950011	T	C	0.777904	-0.0517691	0.00578467	3.6e-19	0.000414872	synonymous_variant					-0.689091	0.021	0.08	1f
MAP3K14	17	rs62063281	rs12373123	43924073	0.949819	T	C	0.777871	-0.0517683	0.00578421	3.6e-19	0.000416974	missense_variant	0.04	deleterious_low_confidence	0.77	possibly_damaging	2.80861	23.2	0.22271	1f
MAP3K14	17	rs62063281	rs12373139	43924130	0.950011	G	A	0.777907	-0.0517598	0.00578468	3.6e-19	0.000408895	missense_variant	0.48	tolerated_low_confidence	0.003	benign	0.089471	4.086	0.11	1f
MAP3K14	17	rs62063281	rs12373142	43924200	0.94697	C	G	0.779578	-0.0522334	0.00581546	2.7e-19	0.000557612	missense_variant	0.01	deleterious_low_confidence	0.01	benign	0.239909	6.413	0.13817	1f
MAP3K14	17	rs62063281	rs12373124	43924219	0.946836	T	C	0.779685	-0.0522291	0.00581822	2.8e-19	0.000533387	synonymous_variant					-0.745993	0.014	0.22271	1f
MAP3K14	17	rs62063281	rs12373140	43924231	0.946836	G	A	0.779686	-0.0522319	0.00581825	2.8e-19	0.000535475	synonymous_variant					-0.111954	1.299	0.055	5
MAP3K14	17	rs62063281	rs12373168	43924337	0.945104	A	C	0.776838	-0.051752	0.00577737	3.3e-19	0.000446516	3_prime_UTR_variant					0.21232	6.022	0.22271	1f
MAP3K14	17	rs62063281	rs17690661	43924521	0.950008	G	A	0.777896	-0.0517583	0.00578471	3.6e-19	0.000407781	downstream_gene_variant					-0.51252	0.081	0.58	1f
MAP3K14	17	rs62063281	rs55943825	43924776	0.950008	C	T	0.777899	-0.0517536	0.00578472	3.7e-19	0.000404775	downstream_gene_variant					-0.265106	0.464	0.64776	2b
MAP3K14	17	rs62063281	rs17690679	43924803	0.950007	A	G	0.777915	-0.0517702	0.00578483	3.6e-19	0.00041467	downstream_gene_variant					0.294128	7.135	0.55436	1f
MAP3K14	17	rs62063281	rs17769490	43925605	0.947125	G	A	0.77732	-0.0520084	0.00576604	1.9e-19	0.000778292	downstream_gene_variant					0.18064	5.549	0.55436	1f
MAP3K14	17	rs62063281	rs77063768	43925729	0.947125	A	G	0.777317	-0.0520113	0.00576609	1.9e-19	0.000781284	downstream_gene_variant					0.193733	5.747	0.60906	4
MAP3K14	17	rs62063281	rs62054817	43925966	0.946988	G	A	0.777251	-0.0520448	0.00576644	1.8e-19	0.000819286	downstream_gene_variant					-0.066	1.754	0.60906	4
MAP3K14	17	rs62063281	rs62054818	43926056	0.947125	A	C	0.777318	-0.0520046	0.00576607	1.9e-19	0.00077336	downstream_gene_variant					0.270806	6.833	0.60906	4
MAP3K14	17	rs62063281	17:43926093_GATGA_G	43926093	0.938093	GATGA	G	0.771691	-0.051299	0.00577831	6.8e-19	0.000219226	downstream_gene_variant					-0.209298	0.675	0.88523	2b
MAP3K14	17	rs62063281	rs62054819	43926149	0.946519	A	G	0.777493	-0.0520028	0.00576877	2e-19	0.000742735	downstream_gene_variant					0.167622	5.349	0.60906	4
MAP3K14	17	rs62063281	rs62054820	43926755	0.947246	A	G	0.777342	-0.0519577	0.00576692	2.1e-19	0.000710281	downstream_gene_variant					0.083624	3.988	0.60906	4
MAP3K14	17	rs62063281	rs56113217	43926948	0.950054	A	G	0.777649	-0.0524138	0.00577427	1.1e-19	0.00130891	downstream_gene_variant					-0.61632	0.037	0.60906	4
MAP3K14	17	rs62063281	rs56269136	43926992	0.950077	C	T	0.777557	-0.0523684	0.00577299	1.2e-19	0.00124102	downstream_gene_variant					0.365015	8.01	0.60906	4
MAP3K14	17	rs62063281	rs56385754	43927255	0.947244	G	T	0.777264	-0.051978	0.00576617	2e-19	0.000740845	downstream_gene_variant					-0.138923	1.083	0.13454	5
MAP3K14	17	rs62063281	rs17769552	43927290	0.933706	G	A	0.780863	-0.0515917	0.00581425	7.1e-19	0.000211805	downstream_gene_variant					-0.13215	1.134	0.18086	1f
MAP3K14	17	rs62063281	rs62054822	43927708	0.947251	A	G	0.777243	-0.0519638	0.00576627	2e-19	0.000723589	downstream_gene_variant					0.114901	4.509	0.12326	5
MAP3K14	17	rs62063281	rs885639	43928614	0.947503	T	G	0.777106	-0.0518968	0.005766	2.2e-19	0.000654201	downstream_gene_variant					-0.091929	1.483	0.50217	1b
MAP3K14	17	rs62063281	17:43928629_GCACA_G	43928629	0.951344	GCACA	G	0.77739	-0.051503	0.00578026	5.1e-19	0.000292198	downstream_gene_variant					0.105046	4.346	0.944	2c
MAP3K14	17	rs62063281	rs62054823	43929029	0.945628	A	G	0.777713	-0.0521373	0.00577348	1.7e-19	0.000858184	downstream_gene_variant					0.127584	4.716	0.13454	5
MAP3K14	17	rs62063281	rs62054824	43929992	0.950373	C	T	0.777837	-0.051605	0.00578526	4.7e-19	0.00031948	intron_variant,non_coding_transcript_variant					-0.389889	0.195	0.60906	4
MAP3K14	17	rs62063281	rs62054825	43930033	0.950375	G	A	0.777813	-0.0516266	0.00578491	4.5e-19	0.000331867	intron_variant,non_coding_transcript_variant					-0.055908	1.87	1	2b
MAP3K14	17	rs62063281	rs79589869	43930238	0.950369	C	A	0.778049	-0.0516289	0.00579079	4.8e-19	0.000307495	intron_variant,non_coding_transcript_variant					0.295036	7.147	0.70497	4
MAP3K14	17	rs62063281	rs2316769	43930798	0.950983	A	G	0.777818	-0.0516462	0.00578479	4.3e-19	0.000342608	intron_variant,non_coding_transcript_variant					-0.099708	1.409	0.60906	4
MAP3K14	17	rs62063281	rs2873268	43930955	0.950393	G	A	0.777986	-0.0515081	0.00578812	5.6e-19	0.000264777	intron_variant,non_coding_transcript_variant					0.024734	3.009	0.60906	4
MAP3K14	17	rs62063281	rs4340365	43930980	0.950301	C	T	0.77806	-0.0514377	0.00578938	6.4e-19	0.000233655	intron_variant,non_coding_transcript_variant					0.067781	3.722	0.60906	4
MAP3K14	17	rs62063281	rs2873269	43931122	0.950888	C	T	0.777866	-0.0515514	0.00578624	5.1e-19	0.000290291	intron_variant,non_coding_transcript_variant					0.079193	3.913	0.55436	1f
MAP3K14	17	rs62063281	rs56026128	43931244	0.950365	G	C	0.778026	-0.0514649	0.00578878	6.1e-19	0.000245588	intron_variant,non_coding_transcript_variant					0.359793	7.95	0.79882	2b
MAP3K14	17	rs62063281	rs56329743	43931245	0.951031	G	A	0.777859	-0.0515816	0.00578564	4.9e-19	0.000306586	intron_variant,non_coding_transcript_variant					0.44018	8.819	0.5129	2b
MAP3K14	17	rs62063281	rs56288604	43931380	0.951051	A	G	0.777797	-0.0516069	0.00578529	4.6e-19	0.000320286	intron_variant,non_coding_transcript_variant					-0.235669	0.566	0.60906	4
MAP3K14	17	rs62063281	rs17690987	43931626	0.950831	T	C	0.777822	-0.0514265	0.00578572	6.2e-19	0.000241284	intron_variant,non_coding_transcript_variant					0.377542	8.151	0.88261	3a
MAP3K14	17	rs62063281	17:43931855_GAGAGAGAC_G	43931855	0.940256	GAGAGAGAC	G	0.770396	-0.0509753	0.00577895	1.1e-18	0.000132455	intron_variant,non_coding_transcript_variant					-0.102166	1.386	0.60906	4
MAP3K14	17	rs62063281	rs56146262	43931907	0.950752	C	A	0.777984	-0.051574	0.00578823	5.1e-19	0.000292568	intron_variant,non_coding_transcript_variant					-0.600057	0.042	0.55744	2b
MAP3K14	17	rs62063281	rs55942528	43932028	0.949445	A	G	0.777682	-0.0516031	0.0057872	4.8e-19	0.000310268	intron_variant,non_coding_transcript_variant					-0.508707	0.083	0.35818	3a
MAP3K14	17	rs62063281	rs56254732	43932049	0.949445	C	T	0.777703	-0.0515885	0.00578749	4.9e-19	0.000302182	intron_variant,non_coding_transcript_variant					-0.087416	1.528	0.68464	3a
MAP3K14	17	rs62063281	rs56323304	43932129	0.947773	C	T	0.7776	-0.0520478	0.00578866	2.4e-19	0.00060477	intron_variant,non_coding_transcript_variant					-0.347802	0.263	0.18412	7
MAP3K14	17	rs62063281	rs55751924	43932155	0.948876	A	G	0.777845	-0.0517471	0.00579124	4.1e-19	0.000366637	intron_variant,non_coding_transcript_variant					-0.29836	0.37	0.44531	6
MAP3K14	17	rs62063281	rs55660209	43932173	0.949176	A	G	0.778299	-0.0517789	0.00580367	4.6e-19	0.000325228	intron_variant,non_coding_transcript_variant					0.154981	5.153	0.22339	6
MAP3K14	17	rs62063281	rs113856644	43932277	0.951047	G	A	0.777849	-0.0514939	0.00578497	5.5e-19	0.00027033	intron_variant,non_coding_transcript_variant					0.099388	4.252	0.18412	7
MAP3K14	17	rs62063281	rs62054831	43932381	0.950462	C	T	0.778015	-0.0516152	0.00578743	4.7e-19	0.000315117	intron_variant,non_coding_transcript_variant					0.058315	3.563	0.54064	6
MAP3K14	17	rs62063281	rs4627402	43932741	0.945381	C	T	0.781381	-0.0512313	0.0058519	2e-18	7.49313e-05	intron_variant,non_coding_transcript_variant					-0.007762	2.508	0.13454	5
MAP3K14	17	rs62063281	rs10445368	43933171	0.940887	C	T	0.782473	-0.0514544	0.0058679	1.8e-18	8.50283e-05	intron_variant,non_coding_transcript_variant					-0.101736	1.39	0.60183	1f
MAP3K14	17	rs62063281	17:43933190_GTTTTTA_G	43933190	0.933754	GTTTTTA	G	0.78225	-0.0521599	0.0058779	7.1e-19	0.00021507	intron_variant,non_coding_transcript_variant					0.022941	2.981	0.79568	5
MAP3K14	17	rs62063281	rs62054832	43933579	0.952883	C	A	0.777822	-0.0512282	0.00578758	8.6e-19	0.000173695	intron_variant,non_coding_transcript_variant					-0.103623	1.373	0.60906	4
MAP3K14	17	rs62063281	rs62054833	43933673	0.95272	T	C	0.777832	-0.0512382	0.0057845	8.2e-19	0.00018379	intron_variant,non_coding_transcript_variant					0.012276	2.812	0.04367	5
MAP3K14	17	rs62063281	rs142955985	43933790	0.963493	G	T	0.783959	-0.0527168	0.00589134	3.6e-19	0.000417576	intron_variant,non_coding_transcript_variant					-0.161003	0.933	0.2212	6
MAP3K14	17	rs62063281	rs80209523	43933830	0.963035	G	T	0.784127	-0.0528573	0.00589423	3e-19	0.000497203	intron_variant,non_coding_transcript_variant					-0.11846	1.243	0.20016	6
MAP3K14	17	rs62063281	rs78993847	43933834	0.963035	G	T	0.784125	-0.0528547	0.00589423	3e-19	0.000495242	intron_variant,non_coding_transcript_variant					-0.105854	1.353	0.20016	6
MAP3K14	17	rs62063281	rs76563578	43933879	0.952731	C	G	0.777747	-0.0512766	0.00578378	7.6e-19	0.000196808	intron_variant,non_coding_transcript_variant					-0.308768	0.344	0	5
MAP3K14	17	rs62063281	rs370644144	43933956	0.95314	G	GTGTTTGTTTGTT	0.777666	-0.0512553	0.00578217	7.7e-19	0.00019465	intron_variant,non_coding_transcript_variant					0.17849	5.516	0.29483	5
MAP3K14	17	rs62063281	rs111962225	43934016	0.953017	G	C	0.777668	-0.0512361	0.0057828	8e-19	0.000187421	intron_variant,non_coding_transcript_variant					0.062688	3.636	0.23675	6
MAP3K14	17	rs62063281	rs113093579	43934116	0.953128	T	G	0.777844	-0.0513425	0.00578603	7.1e-19	0.000211236	intron_variant,non_coding_transcript_variant					0.7526	11.58	0.18412	7
MAP3K14	17	rs62063281	rs62054834	43934314	0.95302	T	C	0.777662	-0.0512243	0.00578249	8.1e-19	0.000184832	intron_variant,non_coding_transcript_variant					0.450444	8.922	0.18412	7
MAP3K14	17	rs62063281	17:43934587_GT_G	43934587	0.952596	GT	G	0.777688	-0.0512146	0.00578221	8.2e-19	0.000182792	intron_variant,non_coding_transcript_variant					-0.182931	0.805	0.18412	7
MAP3K14	17	rs62063281	rs62054835	43934672	0.9526	A	C	0.777658	-0.0513867	0.00578197	6.3e-19	0.000238754	intron_variant,non_coding_transcript_variant					0.003146	2.671	0.18412	7
MAP3K14	17	rs62063281	rs10445369	43934776	0.9526	A	G	0.777663	-0.0513188	0.00578199	7e-19	0.000215068	intron_variant,non_coding_transcript_variant					0.000247	2.627	0.18412	7
MAP3K14	17	rs62063281	rs10445334	43934826	0.952535	T	G	0.777626	-0.051522	0.00578185	5.1e-19	0.000294456	intron_variant,non_coding_transcript_variant					-0.322599	0.313	0.45238	6
MAP3K14	17	rs62063281	rs10445335	43934896	0.952544	T	A	0.777628	-0.0514172	0.00578187	6e-19	0.000250546	intron_variant,non_coding_transcript_variant					0.02143	2.956	0.51392	7
MAP3K14	17	rs62063281	rs10445336	43934948	0.95248	A	G	0.777616	-0.0514089	0.0057816	6e-19	0.000248274	intron_variant,non_coding_transcript_variant					-0.033947	2.144	0.18412	7
MAP3K14	17	rs62063281	rs10445370	43935118	0.952619	G	A	0.77768	-0.0510963	0.00578151	9.8e-19	0.000153981	intron_variant,non_coding_transcript_variant					0.752914	11.58	0.85781	6
MAP3K14	17	rs62063281	rs55996632	43935888	0.952081	C	T	0.777693	-0.0509562	0.00578149	1.2e-18	0.000124388	intron_variant,non_coding_transcript_variant					0.090403	4.102	0.60906	4
MAP3K14	17	rs62063281	rs55886302	43936011	0.95262	A	G	0.777666	-0.0511537	0.00578127	8.9e-19	0.000168639	intron_variant,non_coding_transcript_variant					0.104358	4.334	0.57429	3a
MAP3K14	17	rs62063281	rs56136075	43936298	0.95262	C	A	0.777666	-0.0511541	0.00578128	8.9e-19	0.00016872	intron_variant,non_coding_transcript_variant					0.870308	12.49	0.18412	7
MAP3K14	17	rs62063281	rs62054839	43936804	0.950813	A	G	0.778791	-0.0514345	0.00579806	7.2e-19	0.000206926	intron_variant,non_coding_transcript_variant					-0.210961	0.668	0.18412	7
MAP3K14	17	rs62063281	rs62054840	43936812	0.950695	G	A	0.778786	-0.0513512	0.00579756	8.2e-19	0.000183425	intron_variant,non_coding_transcript_variant					-0.027972	2.223	0.18412	7
MAP3K14	17	rs62063281	rs62054841	43937104	0.952621	G	A	0.777673	-0.051158	0.00578143	8.9e-19	0.000169389	intron_variant,non_coding_transcript_variant					0.067655	3.72	0.13454	5
MAP3K14	17	rs62063281	rs62054842	43937162	0.952621	C	T	0.777673	-0.0511581	0.00578144	8.9e-19	0.000169392	intron_variant,non_coding_transcript_variant					0.317092	7.431	0.13454	5
MAP3K14	17	rs62063281	rs62054843	43937184	0.952621	T	C	0.777668	-0.0511527	0.00578146	8.9e-19	0.000167954	intron_variant,non_coding_transcript_variant					-0.012819	2.435	0.38825	5
MAP3K14	17	rs62063281	rs62054844	43937333	0.952621	T	G	0.777667	-0.0511558	0.0057813	8.9e-19	0.000169114	intron_variant,non_coding_transcript_variant					-0.169328	0.882	0.30372	5
MAP3K14	17	rs62063281	rs76627340	43937460	0.952554	G	A	0.777626	-0.0511101	0.005781	9.5e-19	0.000158336	intron_variant,non_coding_transcript_variant					0.077304	3.882	0.13454	5
MAP3K14	17	rs62063281	rs75945623	43937505	0.952354	C	T	0.77756	-0.0510817	0.00578085	9.9e-19	0.000151917	intron_variant,non_coding_transcript_variant					0.049675	3.419	0.13454	5
MAP3K14	17	rs62063281	rs79889833	43937633	0.952554	A	G	0.777626	-0.05111	0.005781	9.5e-19	0.000158312	intron_variant,non_coding_transcript_variant					0.115104	4.512	0.18412	7
MAP3K14	17	rs62063281	rs77625338	43937671	0.952554	C	T	0.777626	-0.05111	0.005781	9.5e-19	0.000158312	intron_variant,non_coding_transcript_variant					-0.174227	0.853	0.18412	7
MAP3K14	17	rs62063281	rs77489223	43937736	0.952554	C	T	0.777626	-0.0511098	0.00578101	9.5e-19	0.000158242	intron_variant,non_coding_transcript_variant					-0.194083	0.747	0.13454	5
MAP3K14	17	rs62063281	rs55888391	43938107	0.952621	A	G	0.777667	-0.0511565	0.00578131	8.9e-19	0.000169272	intron_variant,non_coding_transcript_variant					0.753353	11.58	0.60906	4
MAP3K14	17	rs62063281	rs74872829	43938394	0.950795	A	G	0.778263	-0.0510552	0.00579075	1.2e-18	0.000127912	intron_variant,non_coding_transcript_variant					0.088464	4.069	0.23589	5
MAP3K14	17	rs62063281	rs76329216	43938499	0.952621	G	A	0.777667	-0.0511572	0.00578132	8.9e-19	0.000169431	intron_variant,non_coding_transcript_variant					-0.597962	0.043	0.13454	5
MAP3K14	17	rs62063281	rs62054846	43938634	0.952621	A	G	0.777667	-0.0511575	0.00578132	8.8e-19	0.000169509	intron_variant,non_coding_transcript_variant					1.0597	13.82	0.78994	3a
MAP3K14	17	rs62063281	rs55646970	43938796	0.952621	A	G	0.777667	-0.0511576	0.00578132	8.8e-19	0.000169534	intron_variant,non_coding_transcript_variant					0.199604	5.835	0.60906	4
MAP3K14	17	rs62063281	rs55673092	43938882	0.952621	G	A	0.777667	-0.0511578	0.00578133	8.8e-19	0.000169564	intron_variant,non_coding_transcript_variant					-0.003465	2.571	0.60906	4
MAP3K14	17	rs62063281	rs56347602	43939255	0.952619	T	C	0.77766	-0.0511327	0.00578136	9.2e-19	0.000163114	intron_variant,non_coding_transcript_variant					0.040279	3.263	0.32576	5
MAP3K14	17	rs62063281	rs56026524	43939389	0.946175	C	T	0.783346	-0.0520351	0.00589235	1e-18	0.000147443	intron_variant,non_coding_transcript_variant					-0.463354	0.115	0.18412	7
[truncated: 2,051 more rows]

## Sheet: Supplemental Table IV
Supplemental Table IV. Lookup of the WT GWAS lead variants and their proxies (LD ≥ 0.8) in Phenoscanner v2
Locus name	CHR	Lead variant rsid	Proxy variant rsid	Hg19 coordinates	r2	Phenoscanner trait		WT_EA	WT_NEA	EAF	WT_BETA	WT_SE	WT_P	Phenoscanner_EA	Phenoscanner_NEA	Phenoscanner_BETA	Phenoscanner_SE	Phenoscanner_P	Phenoscanner_Direction	Study	PMID	Year	Ancestry	n	unit	dataset
EFEMP1	2	rs13019797	rs13019797	56133516	1	Height	Anthropometric	G	A	0.760001	0.032105	0.0056297	1.2e-08	A	G	0.01107	0.002022	4.385e-08	+	Neale B	UKBB	2017	European	336474	IVNT	Neale-B_UKBB_EUR_2017
MITF	3	rs112664266	rs62253178	69906370	0.991092	Impedance of leg left	Body composition	T	C	0.814881	-0.0352177	0.00626807	1.9e-08	C	T	-0.01688	0.002851	3.211e-09	-	Neale B	UKBB	2017	European	331296	IVNT	Neale-B_UKBB_EUR_2017
MITF	3	rs112664266	rs62253178	69906370	0.991092	Impedance of leg right	Body composition	T	C	0.814881	-0.0352177	0.00626807	1.9e-08	C	T	-0.01556	0.002829	3.821e-08	-	Neale B	UKBB	2017	European	331301	IVNT	Neale-B_UKBB_EUR_2017
MITF	3	rs112664266	rs62253179	69906486	0.991092	Impedance of leg left	Body composition	C	A	0.814877	-0.0352197	0.006268	1.9e-08	A	C	-0.01688	0.002851	3.212e-09	-	Neale B	UKBB	2017	European	331296	IVNT	Neale-B_UKBB_EUR_2017
MITF	3	rs112664266	rs62253179	69906486	0.991092	Impedance of leg right	Body composition	C	A	0.814877	-0.0352197	0.006268	1.9e-08	A	C	-0.01556	0.002829	3.803e-08	-	Neale B	UKBB	2017	European	331301	IVNT	Neale-B_UKBB_EUR_2017
MITF	3	rs112664266	rs62253180	69906572	0.991092	Impedance of leg left	Body composition	A	G	0.814865	-0.0352255	0.00626801	1.9e-08	A	G	0.01685	0.002851	3.394e-09	+	Neale B	UKBB	2017	European	331296	IVNT	Neale-B_UKBB_EUR_2017
MITF	3	rs112664266	rs62253180	69906572	0.991092	Impedance of leg right	Body composition	A	G	0.814865	-0.0352255	0.00626801	1.9e-08	A	G	0.01553	0.002829	4.052e-08	+	Neale B	UKBB	2017	European	331301	IVNT	Neale-B_UKBB_EUR_2017
MITF	3	rs112664266	rs62253181	69906755	0.991092	Impedance of leg left	Body composition	A	G	0.814864	-0.0352427	0.00626807	1.9e-08	A	G	0.01686	0.002851	3.321e-09	+	Neale B	UKBB	2017	European	331296	IVNT	Neale-B_UKBB_EUR_2017
MITF	3	rs112664266	rs62253181	69906755	0.991092	Impedance of leg right	Body composition	A	G	0.814864	-0.0352427	0.00626807	1.9e-08	A	G	0.01553	0.002829	4.009e-08	+	Neale B	UKBB	2017	European	331301	IVNT	Neale-B_UKBB_EUR_2017
MITF	3	rs112664266	rs62253182	69907115	0.991092	Impedance of leg left	Body composition	G	A	0.814829	-0.0352513	0.00626794	1.9e-08	A	G	-0.01684	0.002851	3.529e-09	-	Neale B	UKBB	2017	European	331296	IVNT	Neale-B_UKBB_EUR_2017
MITF	3	rs112664266	rs62253182	69907115	0.991092	Impedance of leg right	Body composition	G	A	0.814829	-0.0352513	0.00626794	1.9e-08	A	G	-0.01551	0.002829	4.19e-08	-	Neale B	UKBB	2017	European	331301	IVNT	Neale-B_UKBB_EUR_2017
MITF	3	rs112664266	rs62253176	69906231	0.991087	Impedance of leg left	Body composition	T	G	0.814922	-0.035213	0.00626892	1.9e-08	G	T	-0.01675	0.002851	4.204e-09	-	Neale B	UKBB	2017	European	331296	IVNT	Neale-B_UKBB_EUR_2017
MITF	3	rs112664266	rs62253176	69906231	0.991087	Impedance of leg right	Body composition	T	G	0.814922	-0.035213	0.00626892	1.9e-08	G	T	-0.01545	0.002829	4.739e-08	-	Neale B	UKBB	2017	European	331301	IVNT	Neale-B_UKBB_EUR_2017
MITF	3	rs112664266	rs62253183	69907344	0.990928	Impedance of leg left	Body composition	C	T	0.814797	-0.0352071	0.00626787	1.9e-08	C	T	0.01692	0.002851	2.958e-09	+	Neale B	UKBB	2017	European	331296	IVNT	Neale-B_UKBB_EUR_2017
MITF	3	rs112664266	rs62253183	69907344	0.990928	Impedance of leg right	Body composition	C	T	0.814797	-0.0352071	0.00626787	1.9e-08	C	T	0.01558	0.002829	3.642e-08	+	Neale B	UKBB	2017	European	331301	IVNT	Neale-B_UKBB_EUR_2017
MITF	3	rs112664266	rs79375047	69907706	0.991009	Impedance of leg left	Body composition	C	T	0.814896	-0.0350329	0.00626994	2.3e-08	C	T	0.017	0.002852	2.5e-09	+	Neale B	UKBB	2017	European	331296	IVNT	Neale-B_UKBB_EUR_2017
MITF	3	rs112664266	rs79375047	69907706	0.991009	Impedance of leg right	Body composition	C	T	0.814896	-0.0350329	0.00626994	2.3e-08	C	T	0.01563	0.00283	3.325e-08	+	Neale B	UKBB	2017	European	331301	IVNT	Neale-B_UKBB_EUR_2017
MITF	3	rs112664266	rs62253185	69907875	0.991009	Impedance of leg left	Body composition	G	A	0.8149	-0.035051	0.00626995	2.3e-08	A	G	-0.01702	0.002852	2.396e-09	-	Neale B	UKBB	2017	European	331296	IVNT	Neale-B_UKBB_EUR_2017
MITF	3	rs112664266	rs62253185	69907875	0.991009	Impedance of leg right	Body composition	G	A	0.8149	-0.035051	0.00626995	2.3e-08	A	G	-0.01565	0.00283	3.207e-08	-	Neale B	UKBB	2017	European	331301	IVNT	Neale-B_UKBB_EUR_2017
MITF	3	rs112664266	rs7623486	69909094	0.955521	Impedance of leg left	Body composition	A	G	0.808432	-0.0338872	0.00618525	4.3e-08	A	G	0.01592	0.002814	1.547e-08	+	Neale B	UKBB	2017	European	331296	IVNT	Neale-B_UKBB_EUR_2017
MITF	3	rs112664266	rs74491124	69854510	0.91222	Impedance of leg left	Body composition	C	G	0.803805	-0.0334496	0.0061083	4.3e-08	C	G	0.01539	0.002778	3.059e-08	+	Neale B	UKBB	2017	European	331296	IVNT	Neale-B_UKBB_EUR_2017
MITF	3	rs112664266	rs62253177	69906267	0.957611	Impedance of leg left	Body composition	T	C	0.809072	-0.0338423	0.00619007	4.6e-08	C	T	-0.016	0.002816	1.317e-08	-	Neale B	UKBB	2017	European	331296	IVNT	Neale-B_UKBB_EUR_2017
MITF	3	rs112664266	rs1549746	69851350	0.906998	Impedance of leg left	Body composition	C	T	0.802785	-0.0331484	0.00610258	5.6e-08	C	T	0.01529	0.002774	3.548e-08	+	Neale B	UKBB	2017	European	331296	IVNT	Neale-B_UKBB_EUR_2017
MITF	3	rs112664266	rs9867045	69909425	0.955204	Impedance of leg left	Body composition	T	C	0.807938	-0.0334901	0.00618336	6.1e-08	C	T	-0.01577	0.002814	2.099e-08	-	Neale B	UKBB	2017	European	331296	IVNT	Neale-B_UKBB_EUR_2017
MITF	3	rs112664266	rs56099248	69857773	0.918655	Impedance of leg left	Body composition	C	T	0.804543	-0.0331078	0.0061163	6.2e-08	C	T	0.01544	0.002779	2.755e-08	+	Neale B	UKBB	2017	European	331296	IVNT	Neale-B_UKBB_EUR_2017
MITF	3	rs112664266	rs79502300	69856753	0.918145	Impedance of leg left	Body composition	C	T	0.804606	-0.0329429	0.00611748	7.2e-08	C	T	0.01537	0.00278	3.195e-08	+	Neale B	UKBB	2017	European	331296	IVNT	Neale-B_UKBB_EUR_2017
MITF	3	rs112664266	rs75308677	69854691	0.912209	Impedance of leg left	Body composition	C	G	0.803997	-0.0329175	0.00611403	7.3e-08	C	G	0.01566	0.002781	1.787e-08	+	Neale B	UKBB	2017	European	331296	IVNT	Neale-B_UKBB_EUR_2017
MITF	3	rs112664266	rs79366329	69854698	0.9125	Impedance of leg left	Body composition	G	A	0.804044	-0.0327898	0.00611444	8.2e-08	A	G	-0.0156	0.002781	2.014e-08	-	Neale B	UKBB	2017	European	331296	IVNT	Neale-B_UKBB_EUR_2017
MITF	3	rs112664266	rs62253174	69898414	0.812366	Impedance of leg left	Body composition	C	T	0.78082	-0.0292425	0.00587793	6.5e-07	C	T	0.01546	0.002678	7.919e-09	+	Neale B	UKBB	2017	European	331296	IVNT	Neale-B_UKBB_EUR_2017
MITF	3	rs112664266	rs57788691	69897450	0.84252	Impedance of leg left	Body composition	G	T	0.787492	-0.0288312	0.00593202	1.2e-06	G	T	0.01553	0.002702	8.982e-09	+	Neale B	UKBB	2017	European	331296	IVNT	Neale-B_UKBB_EUR_2017
MITF	3	rs112664266	rs57788691	69897450	0.84252	Impedance of leg right	Body composition	G	T	0.787492	-0.0288312	0.00593202	1.2e-06	G	T	0.01463	0.002681	4.907e-08	+	Neale B	UKBB	2017	European	331301	IVNT	Neale-B_UKBB_EUR_2017
MITF	3	rs112664266	rs62252239	69893971	0.859772	Impedance of leg left	Body composition	G	T	0.789838	-0.0287221	0.00596335	1.5e-06	G	T	0.01542	0.002715	1.35e-08	+	Neale B	UKBB	2017	European	331296	IVNT	Neale-B_UKBB_EUR_2017
MITF	3	rs112664266	rs62251009	69849835	0.822925	Impedance of leg left	Body composition	T	C	0.78571	-0.0284418	0.00591499	1.5e-06	C	T	-0.01492	0.002691	2.956e-08	-	Neale B	UKBB	2017	European	331296	IVNT	Neale-B_UKBB_EUR_2017
MITF	3	rs112664266	rs1549745	69851305	0.825057	Impedance of leg left	Body composition	T	C	0.785831	-0.0283562	0.00591688	1.6e-06	C	T	-0.01494	0.002693	2.899e-08	-	Neale B	UKBB	2017	European	331296	IVNT	Neale-B_UKBB_EUR_2017
MITF	3	rs112664266	rs59487570	69860905	0.824846	Impedance of leg left	Body composition	T	G	0.785677	-0.0282673	0.00590509	1.7e-06	G	T	-0.01512	0.002688	1.846e-08	-	Neale B	UKBB	2017	European	331296	IVNT	Neale-B_UKBB_EUR_2017
MITF	3	rs112664266	rs62251019	69859651	0.833038	Impedance of leg left	Body composition	A	G	0.787397	-0.0282662	0.0059249	1.8e-06	A	G	0.01504	0.002695	2.415e-08	+	Neale B	UKBB	2017	European	331296	IVNT	Neale-B_UKBB_EUR_2017
MITF	3	rs112664266	rs62251032	69865127	0.831359	Impedance of leg left	Body composition	G	A	0.787113	-0.0282943	0.00592399	1.8e-06	A	G	-0.0153	0.002693	1.355e-08	-	Neale B	UKBB	2017	European	331296	IVNT	Neale-B_UKBB_EUR_2017
MITF	3	rs112664266	rs56927902	69863476	0.831303	Impedance of leg left	Body composition	T	C	0.787101	-0.0283014	0.00592394	1.8e-06	C	T	-0.01527	0.002694	1.427e-08	-	Neale B	UKBB	2017	European	331296	IVNT	Neale-B_UKBB_EUR_2017
MITF	3	rs112664266	rs55738162	69859270	0.833044	Impedance of leg left	Body composition	G	A	0.787405	-0.0282436	0.00592481	1.9e-06	A	G	-0.01503	0.002695	2.431e-08	-	Neale B	UKBB	2017	European	331296	IVNT	Neale-B_UKBB_EUR_2017
MITF	3	rs112664266	rs6805306	69862153	0.832309	Impedance of leg left	Body composition	T	G	0.787296	-0.0282091	0.00592428	1.9e-06	G	T	-0.01503	0.002695	2.465e-08	-	Neale B	UKBB	2017	European	331296	IVNT	Neale-B_UKBB_EUR_2017
MITF	3	rs112664266	rs62251025	69862189	0.832003	Impedance of leg left	Body composition	A	G	0.787241	-0.0281931	0.00592278	1.9e-06	A	G	0.01499	0.002694	2.638e-08	+	Neale B	UKBB	2017	European	331296	IVNT	Neale-B_UKBB_EUR_2017
MITF	3	rs112664266	rs57634646	69860488	0.831921	Impedance of leg left	Body composition	G	A	0.787367	-0.0282334	0.00592458	1.9e-06	A	G	-0.01515	0.002694	1.877e-08	-	Neale B	UKBB	2017	European	331296	IVNT	Neale-B_UKBB_EUR_2017
MITF	3	rs112664266	rs62251030	69864948	0.831422	Impedance of leg left	Body composition	G	A	0.78709	-0.028197	0.00592393	1.9e-06	A	G	-0.01525	0.002693	1.484e-08	-	Neale B	UKBB	2017	European	331296	IVNT	Neale-B_UKBB_EUR_2017
MITF	3	rs112664266	rs62251031	69865083	0.831275	Impedance of leg left	Body composition	T	C	0.787081	-0.0282516	0.00592383	1.9e-06	C	T	-0.01525	0.002693	1.495e-08	-	Neale B	UKBB	2017	European	331296	IVNT	Neale-B_UKBB_EUR_2017
MITF	3	rs112664266	rs62251029	69864732	0.831174	Impedance of leg left	Body composition	T	C	0.787082	-0.0281999	0.00592371	1.9e-06	C	T	-0.01522	0.002693	1.585e-08	-	Neale B	UKBB	2017	European	331296	IVNT	Neale-B_UKBB_EUR_2017
MITF	3	rs112664266	rs62251033	69865352	0.831174	Impedance of leg left	Body composition	G	A	0.787082	-0.0281981	0.00592372	1.9e-06	A	G	-0.01525	0.002693	1.499e-08	-	Neale B	UKBB	2017	European	331296	IVNT	Neale-B_UKBB_EUR_2017
MITF	3	rs112664266	rs57829272	69863286	0.830148	Impedance of leg left	Body composition	A	G	0.787484	-0.0282226	0.00592998	1.9e-06	A	G	0.01525	0.002697	1.546e-08	+	Neale B	UKBB	2017	European	331296	IVNT	Neale-B_UKBB_EUR_2017
MITF	3	rs112664266	rs55808455	69861423	0.833049	Impedance of leg left	Body composition	G	A	0.787442	-0.0281595	0.00592494	2e-06	A	G	-0.01504	0.002695	2.425e-08	-	Neale B	UKBB	2017	European	331296	IVNT	Neale-B_UKBB_EUR_2017
MITF	3	rs112664266	rs55890624	69858976	0.832942	Impedance of leg left	Body composition	G	A	0.787386	-0.0281669	0.00592456	2e-06	A	G	-0.01502	0.002695	2.52e-08	-	Neale B	UKBB	2017	European	331296	IVNT	Neale-B_UKBB_EUR_2017
MITF	3	rs112664266	rs6802804	69862105	0.832383	Impedance of leg left	Body composition	A	C	0.787326	-0.0281635	0.00592425	2e-06	A	C	0.01504	0.002695	2.372e-08	+	Neale B	UKBB	2017	European	331296	IVNT	Neale-B_UKBB_EUR_2017
MITF	3	rs112664266	rs62251026	69862376	0.832383	Impedance of leg left	Body composition	T	C	0.787327	-0.0281634	0.00592425	2e-06	C	T	-0.01505	0.002695	2.367e-08	-	Neale B	UKBB	2017	European	331296	IVNT	Neale-B_UKBB_EUR_2017
MITF	3	rs112664266	rs62251027	69862454	0.832383	Impedance of leg left	Body composition	C	G	0.787326	-0.0281627	0.00592425	2e-06	C	G	0.01505	0.002695	2.359e-08	+	Neale B	UKBB	2017	European	331296	IVNT	Neale-B_UKBB_EUR_2017
MITF	3	rs112664266	rs62252234	69890474	0.840957	Impedance of leg left	Body composition	T	G	0.786737	-0.028055	0.00591956	2.1e-06	G	T	-0.01522	0.002696	1.644e-08	-	Neale B	UKBB	2017	European	331296	IVNT	Neale-B_UKBB_EUR_2017
MITF	3	rs112664266	rs59846970	69861053	0.832951	Impedance of leg left	Body composition	C	G	0.787401	-0.0280853	0.00592463	2.1e-06	C	G	0.015	0.002695	2.609e-08	+	Neale B	UKBB	2017	European	331296	IVNT	Neale-B_UKBB_EUR_2017
MITF	3	rs112664266	rs57317066	69861072	0.832947	Impedance of leg left	Body composition	G	A	0.787403	-0.0280817	0.00592468	2.1e-06	A	G	-0.01498	0.002695	2.716e-08	-	Neale B	UKBB	2017	European	331296	IVNT	Neale-B_UKBB_EUR_2017
MITF	3	rs112664266	rs56007401	69861186	0.832947	Impedance of leg left	Body composition	G	A	0.787403	-0.0280814	0.00592468	2.1e-06	A	G	-0.015	0.002695	2.635e-08	-	Neale B	UKBB	2017	European	331296	IVNT	Neale-B_UKBB_EUR_2017
MITF	3	rs112664266	rs2014255	69895022	0.848776	Impedance of leg left	Body composition	G	A	0.788435	-0.0281235	0.00594347	2.2e-06	A	G	-0.01516	0.002705	2.112e-08	-	Neale B	UKBB	2017	European	331296	IVNT	Neale-B_UKBB_EUR_2017
MITF	3	rs112664266	rs62252238	69893570	0.848735	Impedance of leg left	Body composition	T	C	0.788458	-0.0281491	0.00594165	2.2e-06	C	T	-0.0152	0.002705	1.903e-08	-	Neale B	UKBB	2017	European	331296	IVNT	Neale-B_UKBB_EUR_2017
MITF	3	rs112664266	rs62252240	69894042	0.848637	Impedance of leg left	Body composition	C	T	0.78853	-0.0281507	0.00594426	2.2e-06	C	T	0.01513	0.002706	2.258e-08	+	Neale B	UKBB	2017	European	331296	IVNT	Neale-B_UKBB_EUR_2017
MITF	3	rs112664266	rs62252237	69893495	0.848496	Impedance of leg left	Body composition	A	G	0.788418	-0.0281319	0.00594135	2.2e-06	A	G	0.01513	0.002704	2.21e-08	+	Neale B	UKBB	2017	European	331296	IVNT	Neale-B_UKBB_EUR_2017
MITF	3	rs112664266	rs62252230	69888682	0.846973	Impedance of leg left	Body composition	C	T	0.78828	-0.0281147	0.00593548	2.2e-06	C	T	0.01511	0.002702	2.247e-08	+	Neale B	UKBB	2017	European	331296	IVNT	Neale-B_UKBB_EUR_2017
MITF	3	rs112664266	rs62250982	69844845	0.82099	Impedance of leg left	Body composition	C	T	0.785847	-0.0279813	0.00591827	2.3e-06	C	T	0.01501	0.002694	2.5e-08	+	Neale B	UKBB	2017	European	331296	IVNT	Neale-B_UKBB_EUR_2017
MITF	3	rs112664266	rs62250981	69844645	0.820907	Impedance of leg left	Body composition	G	A	0.785795	-0.0279473	0.00591832	2.3e-06	A	G	-0.01497	0.002694	2.732e-08	-	Neale B	UKBB	2017	European	331296	IVNT	Neale-B_UKBB_EUR_2017
MITF	3	rs112664266	rs62250980	69844608	0.820507	Impedance of leg left	Body composition	G	A	0.785724	-0.027956	0.00591752	2.3e-06	A	G	-0.01489	0.002693	3.224e-08	-	Neale B	UKBB	2017	European	331296	IVNT	Neale-B_UKBB_EUR_2017
MITF	3	rs112664266	rs79563518	69888242	0.847743	Impedance of leg left	Body composition	C	A	0.788358	-0.0279429	0.00593727	2.5e-06	A	C	-0.01511	0.002702	2.245e-08	-	Neale B	UKBB	2017	European	331296	IVNT	Neale-B_UKBB_EUR_2017
MITF	3	rs112664266	rs1367370	69887656	0.847314	Impedance of leg left	Body composition	A	G	0.78842	-0.0279252	0.00593735	2.6e-06	A	G	0.01514	0.002703	2.117e-08	+	Neale B	UKBB	2017	European	331296	IVNT	Neale-B_UKBB_EUR_2017
MITF	3	rs112664266	rs74280296	69889006	0.847368	Impedance of leg left	Body composition	T	A	0.788429	-0.0278517	0.00593755	2.7e-06	A	T	-0.01516	0.002703	2.023e-08	-	Neale B	UKBB	2017	European	331296	IVNT	Neale-B_UKBB_EUR_2017
MITF	3	rs112664266	rs75300766	69890064	0.847326	Impedance of leg left	Body composition	G	A	0.788457	-0.0278231	0.00593762	2.8e-06	A	G	-0.01519	0.002703	1.903e-08	-	Neale B	UKBB	2017	European	331296	IVNT	Neale-B_UKBB_EUR_2017
MITF	3	rs112664266	rs62252233	69890439	0.847122	Impedance of leg left	Body composition	A	G	0.788387	-0.0278377	0.0059376	2.8e-06	A	G	0.01511	0.002703	2.272e-08	+	Neale B	UKBB	2017	European	331296	IVNT	Neale-B_UKBB_EUR_2017
MITF	3	rs112664266	rs62252232	69889257	0.841183	Impedance of leg left	Body composition	A	T	0.786884	-0.0277558	0.00592013	2.8e-06	A	T	0.01529	0.002696	1.422e-08	+	Neale B	UKBB	2017	European	331296	IVNT	Neale-B_UKBB_EUR_2017
MITF	3	rs112664266	rs56764448	69860504	0.836557	Impedance of leg left	Body composition	A	G	0.786853	-0.027686	0.00591906	2.9e-06	A	G	0.01508	0.002693	2.166e-08	+	Neale B	UKBB	2017	European	331296	IVNT	Neale-B_UKBB_EUR_2017
MITF	3	rs112664266	rs74956589	69886006	0.835771	Impedance of leg left	Body composition	A	G	0.78621	-0.027624	0.00591664	3e-06	A	G	0.0157	0.002691	5.439e-09	+	Neale B	UKBB	2017	European	331296	IVNT	Neale-B_UKBB_EUR_2017
MITF	3	rs112664266	rs74956589	69886006	0.835771	Impedance of leg right	Body composition	A	G	0.78621	-0.027624	0.00591664	3e-06	A	G	0.01459	0.00267	4.664e-08	+	Neale B	UKBB	2017	European	331301	IVNT	Neale-B_UKBB_EUR_2017
MITF	3	rs112664266	rs55946371	69871412	0.834558	Impedance of leg left	Body composition	G	A	0.786347	-0.0276162	0.00591416	3e-06	A	G	-0.01554	0.00269	7.63e-09	-	Neale B	UKBB	2017	European	331296	IVNT	Neale-B_UKBB_EUR_2017
MITF	3	rs112664266	rs61148813	69870033	0.834545	Impedance of leg left	Body composition	C	A	0.786316	-0.02762	0.0059142	3e-06	A	C	-0.01554	0.00269	7.581e-09	-	Neale B	UKBB	2017	European	331296	IVNT	Neale-B_UKBB_EUR_2017
MITF	3	rs112664266	rs62252228	69886816	0.835517	Impedance of leg left	Body composition	G	A	0.786232	-0.027618	0.00591737	3.1e-06	A	G	-0.01577	0.002691	4.674e-09	-	Neale B	UKBB	2017	European	331296	IVNT	Neale-B_UKBB_EUR_2017
MITF	3	rs112664266	rs62252228	69886816	0.835517	Impedance of leg right	Body composition	G	A	0.786232	-0.027618	0.00591737	3.1e-06	A	G	-0.01468	0.002671	3.848e-08	-	Neale B	UKBB	2017	European	331301	IVNT	Neale-B_UKBB_EUR_2017
MITF	3	rs112664266	rs1897159	69870465	0.834556	Impedance of leg left	Body composition	T	A	0.786318	-0.0275703	0.00591412	3.1e-06	T	A	0.01555	0.00269	7.513e-09	+	Neale B	UKBB	2017	European	331296	IVNT	Neale-B_UKBB_EUR_2017
MITF	3	rs112664266	rs74945202	69872697	0.834558	Impedance of leg left	Body composition	C	T	0.786353	-0.0275351	0.00591452	3.2e-06	C	T	0.01561	0.00269	6.598e-09	+	Neale B	UKBB	2017	European	331296	IVNT	Neale-B_UKBB_EUR_2017
MITF	3	rs112664266	rs74945202	69872697	0.834558	Impedance of leg right	Body composition	C	T	0.786353	-0.0275351	0.00591452	3.2e-06	C	T	0.01456	0.00267	4.912e-08	+	Neale B	UKBB	2017	European	331301	IVNT	Neale-B_UKBB_EUR_2017
MITF	3	rs112664266	rs79151317	69872713	0.834436	Impedance of leg left	Body composition	G	A	0.786334	-0.0275464	0.00591408	3.2e-06	A	G	-0.01553	0.00269	7.912e-09	-	Neale B	UKBB	2017	European	331296	IVNT	Neale-B_UKBB_EUR_2017
MITF	3	rs112664266	rs62252219	69882748	0.833718	Impedance of leg left	Body composition	T	C	0.785945	-0.0275323	0.00591474	3.2e-06	C	T	-0.01565	0.00269	5.908e-09	-	Neale B	UKBB	2017	European	331296	IVNT	Neale-B_UKBB_EUR_2017
MITF	3	rs112664266	rs62252219	69882748	0.833718	Impedance of leg right	Body composition	T	C	0.785945	-0.0275323	0.00591474	3.2e-06	C	T	-0.01458	0.002669	4.663e-08	-	Neale B	UKBB	2017	European	331301	IVNT	Neale-B_UKBB_EUR_2017
MITF	3	rs112664266	rs62252226	69885246	0.835586	Impedance of leg left	Body composition	G	A	0.786246	-0.0275223	0.00591702	3.3e-06	A	G	-0.01578	0.002691	4.535e-09	-	Neale B	UKBB	2017	European	331296	IVNT	Neale-B_UKBB_EUR_2017
MITF	3	rs112664266	rs62252226	69885246	0.835586	Impedance of leg right	Body composition	G	A	0.786246	-0.0275223	0.00591702	3.3e-06	A	G	-0.0147	0.002671	3.743e-08	-	Neale B	UKBB	2017	European	331301	IVNT	Neale-B_UKBB_EUR_2017
MITF	3	rs112664266	rs2163326	69876683	0.833471	Impedance of leg left	Body composition	T	G	0.78661	-0.0275172	0.00591891	3.3e-06	G	T	-0.0158	0.002692	4.428e-09	-	Neale B	UKBB	2017	European	331296	IVNT	Neale-B_UKBB_EUR_2017
MITF	3	rs112664266	rs2163326	69876683	0.833471	Impedance of leg right	Body composition	T	G	0.78661	-0.0275172	0.00591891	3.3e-06	G	T	-0.01473	0.002671	3.527e-08	-	Neale B	UKBB	2017	European	331301	IVNT	Neale-B_UKBB_EUR_2017
MITF	3	rs112664266	rs1430604	69876319	0.834393	Impedance of leg left	Body composition	G	T	0.786477	-0.0274562	0.00591665	3.5e-06	G	T	0.01562	0.002691	6.421e-09	+	Neale B	UKBB	2017	European	331296	IVNT	Neale-B_UKBB_EUR_2017
MITF	3	rs112664266	rs1430604	69876319	0.834393	Impedance of leg right	Body composition	G	T	0.786477	-0.0274562	0.00591665	3.5e-06	G	T	0.01458	0.00267	4.795e-08	+	Neale B	UKBB	2017	European	331301	IVNT	Neale-B_UKBB_EUR_2017
MITF	3	rs112664266	rs55735918	69874297	0.834316	Impedance of leg left	Body composition	A	G	0.786308	-0.0274514	0.00591429	3.5e-06	A	G	0.01556	0.00269	7.357e-09	+	Neale B	UKBB	2017	European	331296	IVNT	Neale-B_UKBB_EUR_2017
MITF	3	rs112664266	rs62252174	69874383	0.834259	Impedance of leg left	Body composition	T	A	0.78642	-0.0274059	0.00591683	3.6e-06	A	T	-0.01569	0.002691	5.496e-09	-	Neale B	UKBB	2017	European	331296	IVNT	Neale-B_UKBB_EUR_2017
MITF	3	rs112664266	rs62252174	69874383	0.834259	Impedance of leg right	Body composition	T	A	0.78642	-0.0274059	0.00591683	3.6e-06	A	T	-0.01461	0.00267	4.473e-08	-	Neale B	UKBB	2017	European	331301	IVNT	Neale-B_UKBB_EUR_2017
MITF	3	rs112664266	rs62252218	69882568	0.833712	Impedance of leg left	Body composition	C	T	0.785937	-0.027387	0.00591574	3.7e-06	C	T	0.01574	0.00269	4.872e-09	+	Neale B	UKBB	2017	European	331296	IVNT	Neale-B_UKBB_EUR_2017
MITF	3	rs112664266	rs62252218	69882568	0.833712	Impedance of leg right	Body composition	C	T	0.785937	-0.027387	0.00591574	3.7e-06	C	T	0.01465	0.00267	4.099e-08	+	Neale B	UKBB	2017	European	331301	IVNT	Neale-B_UKBB_EUR_2017
MITF	3	rs112664266	rs58711181	69880552	0.834263	Impedance of leg left	Body composition	C	T	0.786071	-0.0273318	0.00591517	3.8e-06	C	T	0.01562	0.00269	6.313e-09	+	Neale B	UKBB	2017	European	331296	IVNT	Neale-B_UKBB_EUR_2017
MITF	3	rs112664266	rs58711181	69880552	0.834263	Impedance of leg right	Body composition	C	T	0.786071	-0.0273318	0.00591517	3.8e-06	C	T	0.01456	0.002669	4.92e-08	+	Neale B	UKBB	2017	European	331301	IVNT	Neale-B_UKBB_EUR_2017
MITF	3	rs112664266	rs79658882	69881186	0.834278	Impedance of leg left	Body composition	T	A	0.786099	-0.0273086	0.00591601	3.9e-06	A	T	-0.01567	0.00269	5.72e-09	-	Neale B	UKBB	2017	European	331296	IVNT	Neale-B_UKBB_EUR_2017
MITF	3	rs112664266	rs79658882	69881186	0.834278	Impedance of leg right	Body composition	T	A	0.786099	-0.0273086	0.00591601	3.9e-06	A	T	-0.0146	0.00267	4.533e-08	-	Neale B	UKBB	2017	European	331301	IVNT	Neale-B_UKBB_EUR_2017
MITF	3	rs112664266	rs62252182	69881433	0.834278	Impedance of leg left	Body composition	A	G	0.786099	-0.0273092	0.00591601	3.9e-06	A	G	0.01567	0.00269	5.721e-09	+	Neale B	UKBB	2017	European	331296	IVNT	Neale-B_UKBB_EUR_2017
MITF	3	rs112664266	rs62252182	69881433	0.834278	Impedance of leg right	Body composition	A	G	0.786099	-0.0273092	0.00591601	3.9e-06	A	G	0.0146	0.00267	4.533e-08	+	Neale B	UKBB	2017	European	331301	IVNT	Neale-B_UKBB_EUR_2017
MITF	3	rs112664266	rs62251040	69869384	0.832768	Impedance of leg left	Body composition	T	C	0.785788	-0.0273069	0.00591181	3.9e-06	C	T	-0.0154	0.002689	1.027e-08	-	Neale B	UKBB	2017	European	331296	IVNT	Neale-B_UKBB_EUR_2017
MITF	3	rs112664266	rs60438183	69880729	0.834151	Impedance of leg left	Body composition	C	T	0.786059	-0.0272829	0.00591598	4e-06	C	T	0.0156	0.00269	6.681e-09	+	Neale B	UKBB	2017	European	331296	IVNT	Neale-B_UKBB_EUR_2017
MITF	3	rs112664266	rs17638538	69880673	0.834146	Impedance of leg left	Body composition	A	T	0.786044	-0.0272867	0.00591521	4e-06	A	T	0.01556	0.00269	7.341e-09	+	Neale B	UKBB	2017	European	331296	IVNT	Neale-B_UKBB_EUR_2017
MITF	3	rs112664266	rs56155813	69879509	0.834247	Impedance of leg left	Body composition	A	G	0.786041	-0.0272549	0.00591482	4.1e-06	A	G	0.01564	0.00269	6.025e-09	+	Neale B	UKBB	2017	European	331296	IVNT	Neale-B_UKBB_EUR_2017
MITF	3	rs112664266	rs56155813	69879509	0.834247	Impedance of leg right	Body composition	A	G	0.786041	-0.0272549	0.00591482	4.1e-06	A	G	0.0146	0.002669	4.477e-08	+	Neale B	UKBB	2017	European	331301	IVNT	Neale-B_UKBB_EUR_2017
MITF	3	rs112664266	rs78094954	69881136	0.833	Impedance of leg left	Body composition	G	A	0.786259	-0.02722	0.00591726	4.2e-06	A	G	-0.01561	0.002691	6.65e-09	-	Neale B	UKBB	2017	European	331296	IVNT	Neale-B_UKBB_EUR_2017
FNDC3B	3	rs4894803	rs4894803	171800256	1	Red cell distribution width	Haematology	A	G	0.590522	-0.0321429	0.00495543	8.8e-11	A	G	-0.02444	0.003702	4.043e-11	-	Astle W	27863252	2016	European	173480	IVNT	Astle-W_Blood-Cell-Traits_EUR_2016
FNDC3B	3	rs4894803	rs4894803	171800256	1	Impedance of leg left	Anthropometric	A	G	0.590522	-0.0321429	0.00495543	8.8e-11	A	G	0.01275	0.002269	1.921e-08	+	Neale B	UKBB	2017	European	331296	IVNT	Neale-B_UKBB_EUR_2017
FNDC3B	3	rs4894803	rs4894803	171800256	1	Impedance of leg right	Anthropometric	A	G	0.590522	-0.0321429	0.00495543	8.8e-11	A	G	0.01315	0.002252	5.271e-09	+	Neale B	UKBB	2017	European	331301	IVNT	Neale-B_UKBB_EUR_2017
FNDC3B	3	rs4894803	rs4894803	171800256	1	Pulse rate	CV trait	A	G	0.590522	-0.0321429	0.00495543	8.8e-11	A	G	-0.02425	0.002565	3.272e-21	-	Neale B	UKBB	2017	European	317756	IVNT	Neale-B_UKBB_EUR_2017
FNDC3B	3	rs4894803	rs9647379	171785168	0.976842	Red cell distribution width	Haematology	G	C	0.589766	-0.0307023	0.0049391	5.1e-10	C	G	0.02506	0.003702	1.29e-11	+	Astle W	27863252	2016	European	173480	IVNT	Astle-W_Blood-Cell-Traits_EUR_2016
FNDC3B	3	rs4894803	rs9647379	171785168	0.976842	Heart rate	CV trait	G	C	0.589766	-0.0307023	0.0049391	5.1e-10	C	G	NA	NA	1.17e-09	NA	HRgene Consortium	23583979	2013	Mixed	92355	-	GRASP
FNDC3B	3	rs4894803	rs9647379	171785168	0.976842	Heart rate	CV trait	G	C	0.589766	-0.0307023	0.0049391	5.1e-10	C	G	NA	NA	1e-09	NA	HRgene Consortium	23583979	2013	Mixed	-	-	NHGRI-EBI_GWAS_Catalog
FNDC3B	3	rs4894803	rs9647379	171785168	0.976842	Impedance of leg left	Body composition	G	C	0.589766	-0.0307023	0.0049391	5.1e-10	C	G	-0.01293	0.002262	1.077e-08	-	Neale B	UKBB	2017	European	331296	IVNT	Neale-B_UKBB_EUR_2017
FNDC3B	3	rs4894803	rs9647379	171785168	0.976842	Impedance of leg right	Body composition	G	C	0.589766	-0.0307023	0.0049391	5.1e-10	C	G	-0.01351	0.002244	1.771e-09	-	Neale B	UKBB	2017	European	331301	IVNT	Neale-B_UKBB_EUR_2017
FNDC3B	3	rs4894803	rs9647379	171785168	0.976842	Pulse rate	CV trait	G	C	0.589766	-0.0307023	0.0049391	5.1e-10	C	G	0.02447	0.002556	1.038e-21	+	Neale B	UKBB	2017	European	317756	IVNT	Neale-B_UKBB_EUR_2017
FNDC3B	3	rs4894803	rs17460016	171774601	0.968741	Red cell distribution width	Haematology	G	C	0.592919	-0.0304603	0.00494079	7e-10	C	G	0.02633	0.003711	1.285e-12	+	Astle W	27863252	2016	European	173480	IVNT	Astle-W_Blood-Cell-Traits_EUR_2016
FNDC3B	3	rs4894803	rs17460016	171774601	0.968741	Impedance of leg left	Body composition	G	C	0.592919	-0.0304603	0.00494079	7e-10	C	G	-0.01258	0.002262	2.699e-08	-	Neale B	UKBB	2017	European	331296	IVNT	Neale-B_UKBB_EUR_2017
FNDC3B	3	rs4894803	rs17460016	171774601	0.968741	Impedance of leg right	Body composition	G	C	0.592919	-0.0304603	0.00494079	7e-10	C	G	-0.01318	0.002245	4.401e-09	-	Neale B	UKBB	2017	European	331301	IVNT	Neale-B_UKBB_EUR_2017
FNDC3B	3	rs4894803	rs17460016	171774601	0.968741	Pulse rate	CV trait	G	C	0.592919	-0.0304603	0.00494079	7e-10	C	G	0.02434	0.002557	1.766e-21	+	Neale B	UKBB	2017	European	317756	IVNT	Neale-B_UKBB_EUR_2017
FNDC3B	3	rs4894803	rs4894808	171833266	0.875434	Red cell distribution width	Haematology	G	C	0.599936	-0.0308438	0.00503734	9.2e-10	C	G	0.02298	0.003749	8.874e-10	+	Astle W	27863252	2016	European	173480	IVNT	Astle-W_Blood-Cell-Traits_EUR_2016
FNDC3B	3	rs4894803	rs4894808	171833266	0.875434	Leg fat percentage right	Body composition	G	C	0.599936	-0.0308438	0.00503734	9.2e-10	C	G	-0.008781	0.001604	4.375e-08	-	Neale B	UKBB	2017	European	331296	IVNT	Neale-B_UKBB_EUR_2017
FNDC3B	3	rs4894803	rs4894808	171833266	0.875434	Pulse rate	CV trait	G	C	0.599936	-0.0308438	0.00503734	9.2e-10	C	G	0.02257	0.002609	5.136e-18	+	Neale B	UKBB	2017	European	317756	IVNT	Neale-B_UKBB_EUR_2017
FNDC3B	3	rs4894803	rs1499813	171760427	0.933192	Red cell distribution width	Haematology	T	C	0.587467	-0.0297883	0.00491794	1.4e-09	C	T	0.02513	0.003746	1.971e-11	+	Astle W	27863252	2016	European	173480	IVNT	Astle-W_Blood-Cell-Traits_EUR_2016
FNDC3B	3	rs4894803	rs1499813	171760427	0.933192	Impedance of leg left	Body composition	T	C	0.587467	-0.0297883	0.00491794	1.4e-09	C	T	-0.0123	0.002251	4.662e-08	-	Neale B	UKBB	2017	European	331296	IVNT	Neale-B_UKBB_EUR_2017
FNDC3B	3	rs4894803	rs1499813	171760427	0.933192	Impedance of leg right	Body composition	T	C	0.587467	-0.0297883	0.00491794	1.4e-09	C	T	-0.0128	0.002234	1.021e-08	-	Neale B	UKBB	2017	European	331301	IVNT	Neale-B_UKBB_EUR_2017
FNDC3B	3	rs4894803	rs1499813	171760427	0.933192	Pulse rate	CV trait	T	C	0.587467	-0.0297883	0.00491794	1.4e-09	C	T	0.02372	0.002544	1.136e-20	+	Neale B	UKBB	2017	European	317756	IVNT	Neale-B_UKBB_EUR_2017
TFEB	6	6:41650225_CT_C	rs9462738	41664501	0.889811	Mean corpuscular hemoglobin	Haematology	G	T	0.655195	0.0276081	0.00507452	5.3e-08	G	T	-0.02698	0.003714	3.705e-13	-	Astle W	27863252	2016	European	173480	IVNT	Astle-W_Blood-Cell-Traits_EUR_2016
TFEB	6	6:41650225_CT_C	rs9462738	41664501	0.889811	Mean corpuscular volume	Haematology	G	T	0.655195	0.0276081	0.00507452	5.3e-08	G	T	-0.03223	0.003703	3.209e-18	-	Astle W	27863252	2016	European	173480	IVNT	Astle-W_Blood-Cell-Traits_EUR_2016
TFEB	6	6:41650225_CT_C	rs9462738	41664501	0.889811	Mean corpuscular volume	Haematology	G	T	0.655195	0.0276081	0.00507452	5.3e-08	G	T	NA	NA	3.18e-09	NA	van der Harst P	23222517	2012	Mixed	71861	-	GRASP
TFEB	6	6:41650225_CT_C	rs9462738	41664501	0.889811	Pulse rate	CV trait	G	T	0.655195	0.0276081	0.00507452	5.3e-08	G	T	-0.01787	0.002631	1.121e-11	-	Neale B	UKBB	2017	European	317756	IVNT	Neale-B_UKBB_EUR_2017
TFEB	6	6:41650225_CT_C	rs9462736	41655340	0.906105	Mean corpuscular hemoglobin	Haematology	C	T	0.65354	0.0271077	0.00507248	9.1e-08	C	T	-0.02596	0.003719	2.94e-12	-	Astle W	27863252	2016	European	173480	IVNT	Astle-W_Blood-Cell-Traits_EUR_2016
TFEB	6	6:41650225_CT_C	rs9462736	41655340	0.906105	Mean corpuscular volume	Haematology	C	T	0.65354	0.0271077	0.00507248	9.1e-08	C	T	-0.03118	0.003708	4.125e-17	-	Astle W	27863252	2016	European	173480	IVNT	Astle-W_Blood-Cell-Traits_EUR_2016
TFEB	6	6:41650225_CT_C	rs9462736	41655340	0.906105	Pulse rate	CV trait	C	T	0.65354	0.0271077	0.00507248	9.1e-08	C	T	-0.01756	0.002632	2.497e-11	-	Neale B	UKBB	2017	European	317756	IVNT	Neale-B_UKBB_EUR_2017
TFEB	6	6:41650225_CT_C	rs9471628	41662299	0.901184	Mean corpuscular hemoglobin	Haematology	G	A	0.653076	0.0270192	0.00506888	9.8e-08	A	G	0.02573	0.003707	3.904e-12	+	Astle W	27863252	2016	European	173480	IVNT	Astle-W_Blood-Cell-Traits_EUR_2016
TFEB	6	6:41650225_CT_C	rs9471628	41662299	0.901184	Mean corpuscular volume	Haematology	G	A	0.653076	0.0270192	0.00506888	9.8e-08	A	G	0.03083	0.003696	7.303e-17	+	Astle W	27863252	2016	European	173480	IVNT	Astle-W_Blood-Cell-Traits_EUR_2016
TFEB	6	6:41650225_CT_C	rs9471628	41662299	0.901184	Pulse rate	CV trait	G	A	0.653076	0.0270192	0.00506888	9.8e-08	A	G	0.01717	0.00263	6.57e-11	+	Neale B	UKBB	2017	European	317756	IVNT	Neale-B_UKBB_EUR_2017
TFEB	6	6:41650225_CT_C	rs6927249	41650430	0.911926	Mean corpuscular hemoglobin	Haematology	G	A	0.652818	0.0268197	0.00507082	1.2e-07	A	G	0.02589	0.003727	3.703e-12	+	Astle W	27863252	2016	European	173480	IVNT	Astle-W_Blood-Cell-Traits_EUR_2016
TFEB	6	6:41650225_CT_C	rs6927249	41650430	0.911926	Mean corpuscular volume	Haematology	G	A	0.652818	0.0268197	0.00507082	1.2e-07	A	G	0.03131	0.003716	3.529e-17	+	Astle W	27863252	2016	European	173480	IVNT	Astle-W_Blood-Cell-Traits_EUR_2016
TFEB	6	6:41650225_CT_C	rs6927249	41650430	0.911926	Pulse rate	CV trait	G	A	0.652818	0.0268197	0.00507082	1.2e-07	A	G	0.01754	0.002633	2.708e-11	+	Neale B	UKBB	2017	European	317756	IVNT	Neale-B_UKBB_EUR_2017
TFEB	6	6:41650225_CT_C	rs1076727	41654110	0.90893	Mean corpuscular hemoglobin	Haematology	G	A	0.652608	0.0268076	0.00506929	1.2e-07	A	G	0.02586	0.003717	3.5e-12	+	Astle W	27863252	2016	European	173480	IVNT	Astle-W_Blood-Cell-Traits_EUR_2016
TFEB	6	6:41650225_CT_C	rs1076727	41654110	0.90893	Mean corpuscular volume	Haematology	G	A	0.652608	0.0268076	0.00506929	1.2e-07	A	G	0.03109	0.003707	4.909e-17	+	Astle W	27863252	2016	European	173480	IVNT	Astle-W_Blood-Cell-Traits_EUR_2016
TFEB	6	6:41650225_CT_C	rs1076727	41654110	0.90893	Pulse rate	CV trait	G	A	0.652608	0.0268076	0.00506929	1.2e-07	A	G	0.01757	0.00263	2.385e-11	+	Neale B	UKBB	2017	European	317756	IVNT	Neale-B_UKBB_EUR_2017
TFEB	6	6:41650225_CT_C	rs9471625	41651447	0.910805	Mean corpuscular hemoglobin	Haematology	C	G	0.652866	0.0266728	0.00507167	1.4e-07	C	G	-0.02596	0.00372	2.976e-12	-	Astle W	27863252	2016	European	173480	IVNT	Astle-W_Blood-Cell-Traits_EUR_2016
TFEB	6	6:41650225_CT_C	rs9471625	41651447	0.910805	Mean corpuscular volume	Haematology	C	G	0.652866	0.0266728	0.00507167	1.4e-07	C	G	-0.03133	0.003709	2.961e-17	-	Astle W	27863252	2016	European	173480	IVNT	Astle-W_Blood-Cell-Traits_EUR_2016
TFEB	6	6:41650225_CT_C	rs9471625	41651447	0.910805	Pulse rate	CV trait	C	G	0.652866	0.0266728	0.00507167	1.4e-07	C	G	-0.01754	0.002632	2.684e-11	-	Neale B	UKBB	2017	European	317756	IVNT	Neale-B_UKBB_EUR_2017
TFEB	6	6:41650225_CT_C	rs742734	41648050	0.911259	Mean corpuscular hemoglobin	Haematology	G	A	0.652242	0.0263478	0.00507318	2.1e-07	G	A	-0.02622	0.003723	1.898e-12	-	Astle W	27863252	2016	European	173480	IVNT	Astle-W_Blood-Cell-Traits_EUR_2016
TFEB	6	6:41650225_CT_C	rs742734	41648050	0.911259	Mean corpuscular volume	Haematology	G	A	0.652242	0.0263478	0.00507318	2.1e-07	G	A	-0.03161	0.003712	1.658e-17	-	Astle W	27863252	2016	European	173480	IVNT	Astle-W_Blood-Cell-Traits_EUR_2016
TFEB	6	6:41650225_CT_C	rs742734	41648050	0.911259	Pulse rate	CV trait	G	A	0.652242	0.0263478	0.00507318	2.1e-07	G	A	-0.01748	0.002633	3.197e-11	-	Neale B	UKBB	2017	European	317756	IVNT	Neale-B_UKBB_EUR_2017
TFEB	6	6:41650225_CT_C	rs9462735	41646839	0.909604	Mean corpuscular hemoglobin	Haematology	C	T	0.651985	0.0262012	0.00507314	2.4e-07	C	T	-0.02624	0.00372	1.738e-12	-	Astle W	27863252	2016	European	173480	IVNT	Astle-W_Blood-Cell-Traits_EUR_2016
TFEB	6	6:41650225_CT_C	rs9462735	41646839	0.909604	Mean corpuscular volume	Haematology	C	T	0.651985	0.0262012	0.00507314	2.4e-07	C	T	-0.03158	0.003709	1.681e-17	-	Astle W	27863252	2016	European	173480	IVNT	Astle-W_Blood-Cell-Traits_EUR_2016
TFEB	6	6:41650225_CT_C	rs9462735	41646839	0.909604	Pulse rate	CV trait	C	T	0.651985	0.0262012	0.00507314	2.4e-07	C	T	-0.01748	0.002633	3.192e-11	-	Neale B	UKBB	2017	European	317756	IVNT	Neale-B_UKBB_EUR_2017
LINC00964	8	8:125858538_GA_G	rs12541595	125857359	0.989594	Left ventricle diastolic internal dimension	LV imaging	G	T	0.689325	-0.0341199	0.0052447	7.7e-11	G	T	-0.023	0.00313	2e-13	-	Wild PS	28394258	2017	European	-	cm decrease	NHGRI-EBI_GWAS_Catalog
PTK2	8	rs62521953	rs306948	142016384	0.898379	Impedance of leg left	Body composition	A	C	0.558639	-0.029565	0.00490705	1.7e-09	C	A	-0.0142	0.002248	2.64e-10	-	Neale B	UKBB	2017	European	331296	IVNT	Neale-B_UKBB_EUR_2017
PTK2	8	rs62521953	rs306948	142016384	0.898379	Impedance of leg right	Body composition	A	C	0.558639	-0.029565	0.00490705	1.7e-09	C	A	-0.01389	0.00223	4.756e-10	-	Neale B	UKBB	2017	European	331301	IVNT	Neale-B_UKBB_EUR_2017
PTK2	8	rs62521953	rs306951	142015648	0.898587	Impedance of leg left	Body composition	T	C	0.55894	-0.0295246	0.00490552	1.8e-09	T	C	0.01416	0.002247	2.92e-10	+	Neale B	UKBB	2017	European	331296	IVNT	Neale-B_UKBB_EUR_2017
PTK2	8	rs62521953	rs306951	142015648	0.898587	Impedance of leg right	Body composition	T	C	0.55894	-0.0295246	0.00490552	1.8e-09	T	C	0.01378	0.002229	6.341e-10	+	Neale B	UKBB	2017	European	331301	IVNT	Neale-B_UKBB_EUR_2017
PTK2	8	rs62521953	rs1806949	142014531	0.877937	Impedance of leg left	Body composition	T	C	0.438401	0.0293405	0.00490932	2.3e-09	T	C	-0.01385	0.002249	7.323e-10	-	Neale B	UKBB	2017	European	331296	IVNT	Neale-B_UKBB_EUR_2017
PTK2	8	rs62521953	rs1806949	142014531	0.877937	Impedance of leg right	Body composition	T	C	0.438401	0.0293405	0.00490932	2.3e-09	T	C	-0.01373	0.002232	7.598e-10	-	Neale B	UKBB	2017	European	331301	IVNT	Neale-B_UKBB_EUR_2017
PTK2	8	rs62521953	rs7824374	142016909	0.893577	Impedance of leg left	Body composition	A	G	0.549047	-0.0291405	0.00490565	2.8e-09	A	G	0.01395	0.002245	5.184e-10	+	Neale B	UKBB	2017	European	331296	IVNT	Neale-B_UKBB_EUR_2017
PTK2	8	rs62521953	rs7824374	142016909	0.893577	Impedance of leg right	Body composition	A	G	0.549047	-0.0291405	0.00490565	2.8e-09	A	G	0.01369	0.002228	7.955e-10	+	Neale B	UKBB	2017	European	331301	IVNT	Neale-B_UKBB_EUR_2017
PTK2	8	rs62521953	rs9324540	141990421	0.917824	Impedance of leg left	Body composition	T	G	0.448901	0.0286063	0.00486234	4e-09	G	T	0.01369	0.002228	7.994e-10	+	Neale B	UKBB	2017	European	331296	IVNT	Neale-B_UKBB_EUR_2017
PTK2	8	rs62521953	rs9324540	141990421	0.917824	Impedance of leg right	Body composition	T	G	0.448901	0.0286063	0.00486234	4e-09	G	T	0.01339	0.002211	1.4e-09	+	Neale B	UKBB	2017	European	331301	IVNT	Neale-B_UKBB_EUR_2017
PTK2	8	rs62521953	rs7815898	141876541	0.838022	Impedance of leg left	Body composition	C	G	0.573326	-0.028738	0.00488454	4e-09	C	G	0.01332	0.002242	2.803e-09	+	Neale B	UKBB	2017	European	331296	IVNT	Neale-B_UKBB_EUR_2017
PTK2	8	rs62521953	rs7815898	141876541	0.838022	Impedance of leg right	Body composition	C	G	0.573326	-0.028738	0.00488454	4e-09	C	G	0.01266	0.002225	1.252e-08	+	Neale B	UKBB	2017	European	331301	IVNT	Neale-B_UKBB_EUR_2017
PTK2	8	rs62521953	rs7005021	141869896	0.918023	Impedance of leg left	Body composition	G	T	0.552269	-0.0285884	0.00486097	4.1e-09	G	T	0.0138	0.002228	5.846e-10	+	Neale B	UKBB	2017	European	331296	IVNT	Neale-B_UKBB_EUR_2017
PTK2	8	rs62521953	rs7005021	141869896	0.918023	Impedance of leg right	Body composition	G	T	0.552269	-0.0285884	0.00486097	4.1e-09	G	T	0.0134	0.002211	1.383e-09	+	Neale B	UKBB	2017	European	331301	IVNT	Neale-B_UKBB_EUR_2017
PTK2	8	rs62521953	rs12680723	141994803	0.923275	Impedance of leg left	Body composition	G	A	0.553587	-0.0285811	0.00487084	4.4e-09	A	G	-0.01404	0.002231	3.097e-10	-	Neale B	UKBB	2017	European	331296	IVNT	Neale-B_UKBB_EUR_2017
PTK2	8	rs62521953	rs12680723	141994803	0.923275	Impedance of leg right	Body composition	G	A	0.553587	-0.0285811	0.00487084	4.4e-09	A	G	-0.0136	0.002214	8.136e-10	-	Neale B	UKBB	2017	European	331301	IVNT	Neale-B_UKBB_EUR_2017
PTK2	8	rs62521953	rs13268565	141988000	0.918235	Impedance of leg left	Body composition	T	A	0.448704	0.0285302	0.00486041	4.4e-09	A	T	0.01375	0.002227	6.646e-10	+	Neale B	UKBB	2017	European	331296	IVNT	Neale-B_UKBB_EUR_2017
PTK2	8	rs62521953	rs13268565	141988000	0.918235	Impedance of leg right	Body composition	T	A	0.448704	0.0285302	0.00486041	4.4e-09	A	T	0.0134	0.00221	1.334e-09	+	Neale B	UKBB	2017	European	331301	IVNT	Neale-B_UKBB_EUR_2017
PTK2	8	rs62521953	rs2369409	141989870	0.92362	Impedance of leg left	Body composition	A	G	0.55355	-0.0285304	0.00486517	4.5e-09	G	A	-0.01401	0.002229	3.274e-10	-	Neale B	UKBB	2017	European	331296	IVNT	Neale-B_UKBB_EUR_2017
PTK2	8	rs62521953	rs2369409	141989870	0.92362	Impedance of leg right	Body composition	A	G	0.55355	-0.0285304	0.00486517	4.5e-09	G	A	-0.01358	0.002212	8.372e-10	-	Neale B	UKBB	2017	European	331301	IVNT	Neale-B_UKBB_EUR_2017
PTK2	8	rs62521953	rs7005909	141983699	0.923592	Impedance of leg left	Body composition	A	G	0.553549	-0.0285228	0.00486327	4.5e-09	A	G	0.01401	0.002228	3.218e-10	+	Neale B	UKBB	2017	European	331296	IVNT	Neale-B_UKBB_EUR_2017
PTK2	8	rs62521953	rs7005909	141983699	0.923592	Impedance of leg right	Body composition	A	G	0.553549	-0.0285228	0.00486327	4.5e-09	A	G	0.01358	0.002211	8.173e-10	+	Neale B	UKBB	2017	European	331301	IVNT	Neale-B_UKBB_EUR_2017
PTK2	8	rs62521953	rs6987946	141927659	0.923487	Impedance of leg left	Body composition	T	C	0.55349	-0.0285123	0.00486273	4.5e-09	C	T	-0.01398	0.002228	3.536e-10	-	Neale B	UKBB	2017	European	331296	IVNT	Neale-B_UKBB_EUR_2017
PTK2	8	rs62521953	rs6987946	141927659	0.923487	Impedance of leg right	Body composition	T	C	0.55349	-0.0285123	0.00486273	4.5e-09	C	T	-0.01361	0.002211	7.444e-10	-	Neale B	UKBB	2017	European	331301	IVNT	Neale-B_UKBB_EUR_2017
PTK2	8	rs62521953	rs62521936	141972260	0.922564	Impedance of leg left	Body composition	T	C	0.55332	-0.0285101	0.00486276	4.5e-09	C	T	-0.01398	0.002228	3.546e-10	-	Neale B	UKBB	2017	European	331296	IVNT	Neale-B_UKBB_EUR_2017
PTK2	8	rs62521953	rs62521936	141972260	0.922564	Impedance of leg right	Body composition	T	C	0.55332	-0.0285101	0.00486276	4.5e-09	C	T	-0.01358	0.002211	8.072e-10	-	Neale B	UKBB	2017	European	331301	IVNT	Neale-B_UKBB_EUR_2017
PTK2	8	rs62521953	rs10099696	141990510	0.917847	Impedance of leg left	Body composition	A	G	0.448815	0.028494	0.00486237	4.6e-09	A	G	-0.01369	0.002228	7.967e-10	-	Neale B	UKBB	2017	European	331296	IVNT	Neale-B_UKBB_EUR_2017
PTK2	8	rs62521953	rs10099696	141990510	0.917847	Impedance of leg right	Body composition	A	G	0.448815	0.028494	0.00486237	4.6e-09	A	G	-0.01338	0.002211	1.414e-09	-	Neale B	UKBB	2017	European	331301	IVNT	Neale-B_UKBB_EUR_2017
PTK2	8	rs62521953	rs13255947	141911445	0.916676	Impedance of leg left	Body composition	T	C	0.448942	0.0285014	0.00486205	4.6e-09	C	T	0.01374	0.002228	7.031e-10	+	Neale B	UKBB	2017	European	331296	IVNT	Neale-B_UKBB_EUR_2017
PTK2	8	rs62521953	rs13255947	141911445	0.916676	Impedance of leg right	Body composition	T	C	0.448942	0.0285014	0.00486205	4.6e-09	C	T	0.01342	0.002211	1.261e-09	+	Neale B	UKBB	2017	European	331301	IVNT	Neale-B_UKBB_EUR_2017
PTK2	8	rs62521953	rs13278775	141981929	0.917339	Impedance of leg left	Body composition	G	A	0.448827	0.0284592	0.00485961	4.7e-09	A	G	0.01369	0.002227	7.947e-10	+	Neale B	UKBB	2017	European	331296	IVNT	Neale-B_UKBB_EUR_2017
PTK2	8	rs62521953	rs13278775	141981929	0.917339	Impedance of leg right	Body composition	G	A	0.448827	0.0284592	0.00485961	4.7e-09	A	G	0.01338	0.00221	1.391e-09	+	Neale B	UKBB	2017	European	331301	IVNT	Neale-B_UKBB_EUR_2017
PTK2	8	rs62521953	rs8180999	141982481	0.917335	Impedance of leg left	Body composition	G	A	0.448812	0.0284663	0.00485981	4.7e-09	A	G	0.01366	0.002227	8.491e-10	+	Neale B	UKBB	2017	European	331296	IVNT	Neale-B_UKBB_EUR_2017
PTK2	8	rs62521953	rs8180999	141982481	0.917335	Impedance of leg right	Body composition	G	A	0.448812	0.0284663	0.00485981	4.7e-09	A	G	0.01336	0.00221	1.473e-09	+	Neale B	UKBB	2017	European	331301	IVNT	Neale-B_UKBB_EUR_2017
PTK2	8	rs62521953	rs12550497	141945517	0.923523	Impedance of leg left	Body composition	T	C	0.553432	-0.0284598	0.00486266	4.8e-09	C	T	-0.01398	0.002228	3.485e-10	-	Neale B	UKBB	2017	European	331296	IVNT	Neale-B_UKBB_EUR_2017
PTK2	8	rs62521953	rs12550497	141945517	0.923523	Impedance of leg right	Body composition	T	C	0.553432	-0.0284598	0.00486266	4.8e-09	C	T	-0.01362	0.002211	7.337e-10	-	Neale B	UKBB	2017	European	331301	IVNT	Neale-B_UKBB_EUR_2017
PTK2	8	rs62521953	rs12548549	141967272	0.922929	Impedance of leg left	Body composition	T	C	0.553433	-0.0284759	0.00486466	4.8e-09	C	T	-0.01385	0.002229	5.15e-10	-	Neale B	UKBB	2017	European	331296	IVNT	Neale-B_UKBB_EUR_2017
PTK2	8	rs62521953	rs12548549	141967272	0.922929	Impedance of leg right	Body composition	T	C	0.553433	-0.0284759	0.00486466	4.8e-09	C	T	-0.01351	0.002211	1.008e-09	-	Neale B	UKBB	2017	European	331301	IVNT	Neale-B_UKBB_EUR_2017
PTK2	8	rs62521953	rs13277099	141915071	0.917533	Impedance of leg left	Body composition	T	G	0.448626	0.028437	0.00486032	4.9e-09	G	T	0.01374	0.002227	6.795e-10	+	Neale B	UKBB	2017	European	331296	IVNT	Neale-B_UKBB_EUR_2017
PTK2	8	rs62521953	rs13277099	141915071	0.917533	Impedance of leg right	Body composition	T	G	0.448626	0.028437	0.00486032	4.9e-09	G	T	0.01346	0.00221	1.127e-09	+	Neale B	UKBB	2017	European	331301	IVNT	Neale-B_UKBB_EUR_2017
PTK2	8	rs62521953	rs4961300	141910867	0.922462	Impedance of leg left	Body composition	A	G	0.553357	-0.0284506	0.00486558	5e-09	A	G	0.01396	0.002229	3.843e-10	+	Neale B	UKBB	2017	European	331296	IVNT	Neale-B_UKBB_EUR_2017
PTK2	8	rs62521953	rs4961300	141910867	0.922462	Impedance of leg right	Body composition	A	G	0.553357	-0.0284506	0.00486558	5e-09	A	G	0.01357	0.002212	8.48e-10	+	Neale B	UKBB	2017	European	331301	IVNT	Neale-B_UKBB_EUR_2017
PTK2	8	rs62521953	rs72685787	141960115	0.923692	Impedance of leg left	Body composition	C	G	0.553455	-0.0284111	0.00486293	5.1e-09	C	G	0.01392	0.002228	4.149e-10	+	Neale B	UKBB	2017	European	331296	IVNT	Neale-B_UKBB_EUR_2017
PTK2	8	rs62521953	rs72685787	141960115	0.923692	Impedance of leg right	Body composition	C	G	0.553455	-0.0284111	0.00486293	5.1e-09	C	G	0.01351	0.002211	9.869e-10	+	Neale B	UKBB	2017	European	331301	IVNT	Neale-B_UKBB_EUR_2017
PTK2	8	rs62521953	rs11167012	141968408	0.923203	Impedance of leg left	Body composition	C	A	0.553474	-0.0284161	0.00486314	5.1e-09	A	C	-0.01389	0.002228	4.497e-10	-	Neale B	UKBB	2017	European	331296	IVNT	Neale-B_UKBB_EUR_2017
PTK2	8	rs62521953	rs11167012	141968408	0.923203	Impedance of leg right	Body composition	C	A	0.553474	-0.0284161	0.00486314	5.1e-09	A	C	-0.01353	0.002211	9.439e-10	-	Neale B	UKBB	2017	European	331301	IVNT	Neale-B_UKBB_EUR_2017
PTK2	8	rs62521953	rs6992780	141911621	0.921943	Impedance of leg left	Body composition	A	G	0.553258	-0.0284291	0.00486483	5.1e-09	A	G	0.014	0.002229	3.384e-10	+	Neale B	UKBB	2017	European	331296	IVNT	Neale-B_UKBB_EUR_2017
PTK2	8	rs62521953	rs6992780	141911621	0.921943	Impedance of leg right	Body composition	A	G	0.553258	-0.0284291	0.00486483	5.1e-09	A	G	0.01361	0.002212	7.552e-10	+	Neale B	UKBB	2017	European	331301	IVNT	Neale-B_UKBB_EUR_2017
PTK2	8	rs62521953	rs11167015	141991440	0.919756	Impedance of leg left	Body composition	T	A	0.448533	0.0284347	0.00486529	5.1e-09	A	T	0.01371	0.002229	7.731e-10	+	Neale B	UKBB	2017	European	331296	IVNT	Neale-B_UKBB_EUR_2017
PTK2	8	rs62521953	rs11167015	141991440	0.919756	Impedance of leg right	Body composition	T	A	0.448533	0.0284347	0.00486529	5.1e-09	A	T	0.01336	0.002212	1.568e-09	+	Neale B	UKBB	2017	European	331301	IVNT	Neale-B_UKBB_EUR_2017
PTK2	8	rs62521953	rs11775840	141883233	0.914022	Impedance of leg left	Body composition	A	G	0.449173	0.0284001	0.00485965	5.1e-09	A	G	-0.01368	0.002228	8.204e-10	-	Neale B	UKBB	2017	European	331296	IVNT	Neale-B_UKBB_EUR_2017
PTK2	8	rs62521953	rs11775840	141883233	0.914022	Impedance of leg right	Body composition	A	G	0.449173	0.0284001	0.00485965	5.1e-09	A	G	-0.01336	0.002211	1.521e-09	-	Neale B	UKBB	2017	European	331301	IVNT	Neale-B_UKBB_EUR_2017
PTK2	8	rs62521953	rs62521937	141973524	0.923548	Impedance of leg left	Body composition	T	C	0.553558	-0.0283998	0.00486329	5.2e-09	C	T	-0.014	0.002228	3.35e-10	-	Neale B	UKBB	2017	European	331296	IVNT	Neale-B_UKBB_EUR_2017
PTK2	8	rs62521953	rs62521937	141973524	0.923548	Impedance of leg right	Body composition	T	C	0.553558	-0.0283998	0.00486329	5.2e-09	C	T	-0.01359	0.002211	8.043e-10	-	Neale B	UKBB	2017	European	331301	IVNT	Neale-B_UKBB_EUR_2017
PTK2	8	rs62521953	rs13270279	141915664	0.917846	Impedance of leg left	Body composition	C	T	0.44877	0.028365	0.00485946	5.3e-09	C	T	-0.01373	0.002227	7.082e-10	-	Neale B	UKBB	2017	European	331296	IVNT	Neale-B_UKBB_EUR_2017
PTK2	8	rs62521953	rs13270279	141915664	0.917846	Impedance of leg right	Body composition	C	T	0.44877	0.028365	0.00485946	5.3e-09	C	T	-0.01345	0.00221	1.152e-09	-	Neale B	UKBB	2017	European	331301	IVNT	Neale-B_UKBB_EUR_2017
PTK2	8	rs62521953	rs13259836	141965888	0.918066	Impedance of leg left	Body composition	A	G	0.448987	0.0283399	0.00485846	5.4e-09	A	G	-0.01366	0.002226	8.523e-10	-	Neale B	UKBB	2017	European	331296	IVNT	Neale-B_UKBB_EUR_2017
PTK2	8	rs62521953	rs13259836	141965888	0.918066	Impedance of leg right	Body composition	A	G	0.448987	0.0283399	0.00485846	5.4e-09	A	G	-0.01336	0.002209	1.488e-09	-	Neale B	UKBB	2017	European	331301	IVNT	Neale-B_UKBB_EUR_2017
PTK2	8	rs62521953	rs9644449	141947285	0.917879	Impedance of leg left	Body composition	T	C	0.448678	0.0283604	0.00486064	5.4e-09	C	T	0.0137	0.002227	7.728e-10	+	Neale B	UKBB	2017	European	331296	IVNT	Neale-B_UKBB_EUR_2017
PTK2	8	rs62521953	rs9644449	141947285	0.917879	Impedance of leg right	Body composition	T	C	0.448678	0.0283604	0.00486064	5.4e-09	C	T	0.01344	0.00221	1.176e-09	+	Neale B	UKBB	2017	European	331301	IVNT	Neale-B_UKBB_EUR_2017
PTK2	8	rs62521953	rs12677559	141956904	0.923692	Impedance of leg left	Body composition	T	C	0.553475	-0.028353	0.00486292	5.5e-09	C	T	-0.01395	0.002228	3.824e-10	-	Neale B	UKBB	2017	European	331296	IVNT	Neale-B_UKBB_EUR_2017
PTK2	8	rs62521953	rs12677559	141956904	0.923692	Impedance of leg right	Body composition	T	C	0.553475	-0.028353	0.00486292	5.5e-09	C	T	-0.01354	0.002211	9.215e-10	-	Neale B	UKBB	2017	European	331301	IVNT	Neale-B_UKBB_EUR_2017
PTK2	8	rs62521953	rs10111363	141928350	0.919457	Impedance of leg left	Body composition	A	C	0.448658	0.0283455	0.00486039	5.5e-09	A	C	-0.01367	0.002227	8.423e-10	-	Neale B	UKBB	2017	European	331296	IVNT	Neale-B_UKBB_EUR_2017
PTK2	8	rs62521953	rs10111363	141928350	0.919457	Impedance of leg right	Body composition	A	C	0.448658	0.0283455	0.00486039	5.5e-09	A	C	-0.01336	0.00221	1.476e-09	-	Neale B	UKBB	2017	European	331301	IVNT	Neale-B_UKBB_EUR_2017
PTK2	8	rs62521953	rs11992645	141965397	0.91807	Impedance of leg left	Body composition	A	G	0.448985	0.028331	0.0048584	5.5e-09	A	G	-0.01366	0.002226	8.517e-10	-	Neale B	UKBB	2017	European	331296	IVNT	Neale-B_UKBB_EUR_2017
PTK2	8	rs62521953	rs11992645	141965397	0.91807	Impedance of leg right	Body composition	A	G	0.448985	0.028331	0.0048584	5.5e-09	A	G	-0.01336	0.002209	1.482e-09	-	Neale B	UKBB	2017	European	331301	IVNT	Neale-B_UKBB_EUR_2017
PTK2	8	rs62521953	rs1375062	141965781	0.91807	Impedance of leg left	Body composition	G	T	0.448989	0.0283308	0.00485844	5.5e-09	T	G	0.01365	0.002226	8.674e-10	+	Neale B	UKBB	2017	European	331296	IVNT	Neale-B_UKBB_EUR_2017
PTK2	8	rs62521953	rs1375062	141965781	0.91807	Impedance of leg right	Body composition	G	T	0.448989	0.0283308	0.00485844	5.5e-09	T	G	0.01336	0.002209	1.486e-09	+	Neale B	UKBB	2017	European	331301	IVNT	Neale-B_UKBB_EUR_2017
PTK2	8	rs62521953	rs61307926	141942354	0.917894	Impedance of leg left	Body composition	C	G	0.44882	0.0283388	0.00485942	5.5e-09	C	G	-0.0137	0.002227	7.533e-10	-	Neale B	UKBB	2017	European	331296	IVNT	Neale-B_UKBB_EUR_2017
PTK2	8	rs62521953	rs61307926	141942354	0.917894	Impedance of leg right	Body composition	C	G	0.44882	0.0283388	0.00485942	5.5e-09	C	G	-0.01342	0.00221	1.262e-09	-	Neale B	UKBB	2017	European	331301	IVNT	Neale-B_UKBB_EUR_2017
PTK2	8	rs62521953	rs13250232	141937206	0.917825	Impedance of leg left	Body composition	T	C	0.448753	0.028337	0.00485992	5.5e-09	C	T	0.01377	0.002227	6.293e-10	+	Neale B	UKBB	2017	European	331296	IVNT	Neale-B_UKBB_EUR_2017
PTK2	8	rs62521953	rs13250232	141937206	0.917825	Impedance of leg right	Body composition	T	C	0.448753	0.028337	0.00485992	5.5e-09	C	T	0.01349	0.00221	1.037e-09	+	Neale B	UKBB	2017	European	331301	IVNT	Neale-B_UKBB_EUR_2017
PTK2	8	rs62521953	rs11167009	141943073	0.917774	Impedance of leg left	Body composition	C	G	0.44885	0.0283415	0.00485935	5.5e-09	C	G	-0.01373	0.002227	7.11e-10	-	Neale B	UKBB	2017	European	331296	IVNT	Neale-B_UKBB_EUR_2017
PTK2	8	rs62521953	rs11167009	141943073	0.917774	Impedance of leg right	Body composition	C	G	0.44885	0.0283415	0.00485935	5.5e-09	C	G	-0.01343	0.00221	1.233e-09	-	Neale B	UKBB	2017	European	331301	IVNT	Neale-B_UKBB_EUR_2017
PTK2	8	rs62521953	rs6578147	141965868	0.923355	Impedance of leg left	Body composition	C	G	0.553404	-0.0283517	0.00486328	5.6e-09	C	G	0.01392	0.002228	4.138e-10	+	Neale B	UKBB	2017	European	331296	IVNT	Neale-B_UKBB_EUR_2017
PTK2	8	rs62521953	rs6578147	141965868	0.923355	Impedance of leg right	Body composition	C	G	0.553404	-0.0283517	0.00486328	5.6e-09	C	G	0.01358	0.002211	8.253e-10	+	Neale B	UKBB	2017	European	331301	IVNT	Neale-B_UKBB_EUR_2017
PTK2	8	rs62521953	rs10092810	141965154	0.918071	Impedance of leg left	Body composition	T	C	0.448978	0.0283175	0.00485852	5.6e-09	C	T	0.01366	0.002227	8.48e-10	+	Neale B	UKBB	2017	European	331296	IVNT	Neale-B_UKBB_EUR_2017
PTK2	8	rs62521953	rs10092810	141965154	0.918071	Impedance of leg right	Body composition	T	C	0.448978	0.0283175	0.00485852	5.6e-09	C	T	0.01336	0.002209	1.476e-09	+	Neale B	UKBB	2017	European	331301	IVNT	Neale-B_UKBB_EUR_2017
PTK2	8	rs62521953	rs11167007	141918181	0.916475	Impedance of leg left	Body composition	G	C	0.449348	0.0283308	0.00486054	5.6e-09	C	G	0.01408	0.002227	2.539e-10	+	Neale B	UKBB	2017	European	331296	IVNT	Neale-B_UKBB_EUR_2017
PTK2	8	rs62521953	rs11167007	141918181	0.916475	Impedance of leg right	Body composition	G	C	0.449348	0.0283308	0.00486054	5.6e-09	C	G	0.01374	0.00221	4.986e-10	+	Neale B	UKBB	2017	European	331301	IVNT	Neale-B_UKBB_EUR_2017
PTK2	8	rs62521953	rs13264974	141918720	0.916475	Impedance of leg left	Body composition	C	A	0.449348	0.0283315	0.00486055	5.6e-09	A	C	0.01407	0.002227	2.619e-10	+	Neale B	UKBB	2017	European	331296	IVNT	Neale-B_UKBB_EUR_2017
PTK2	8	rs62521953	rs13264974	141918720	0.916475	Impedance of leg right	Body composition	C	A	0.449348	0.0283315	0.00486055	5.6e-09	A	C	0.01373	0.00221	5.171e-10	+	Neale B	UKBB	2017	European	331301	IVNT	Neale-B_UKBB_EUR_2017
PTK2	8	rs62521953	rs11777839	141917894	0.916419	Impedance of leg left	Body composition	G	T	0.44936	0.0283224	0.0048605	5.6e-09	G	T	-0.01409	0.002227	2.52e-10	-	Neale B	UKBB	2017	European	331296	IVNT	Neale-B_UKBB_EUR_2017
PTK2	8	rs62521953	rs11777839	141917894	0.916419	Impedance of leg right	Body composition	G	T	0.44936	0.0283224	0.0048605	5.6e-09	G	T	-0.01376	0.00221	4.781e-10	-	Neale B	UKBB	2017	European	331301	IVNT	Neale-B_UKBB_EUR_2017
PTK2	8	rs62521953	rs6578146	141965867	0.923407	Impedance of leg left	Body composition	C	A	0.55337	-0.0283324	0.00486295	5.7e-09	A	C	-0.01391	0.002228	4.325e-10	-	Neale B	UKBB	2017	European	331296	IVNT	Neale-B_UKBB_EUR_2017
PTK2	8	rs62521953	rs6578146	141965867	0.923407	Impedance of leg right	Body composition	C	A	0.55337	-0.0283324	0.00486295	5.7e-09	A	C	-0.01354	0.002211	9.021e-10	-	Neale B	UKBB	2017	European	331301	IVNT	Neale-B_UKBB_EUR_2017
PTK2	8	rs62521953	rs11782313	141964183	0.918011	Impedance of leg left	Body composition	C	T	0.449002	0.0283038	0.00485855	5.7e-09	C	T	-0.01366	0.002226	8.522e-10	-	Neale B	UKBB	2017	European	331296	IVNT	Neale-B_UKBB_EUR_2017
PTK2	8	rs62521953	rs11782313	141964183	0.918011	Impedance of leg right	Body composition	C	T	0.449002	0.0283038	0.00485855	5.7e-09	C	T	-0.01336	0.002209	1.476e-09	-	Neale B	UKBB	2017	European	331301	IVNT	Neale-B_UKBB_EUR_2017
PTK2	8	rs62521953	rs11786423	141939570	0.917898	Impedance of leg left	Body composition	T	C	0.448804	0.0283073	0.00485934	5.7e-09	C	T	0.01371	0.002226	7.372e-10	+	Neale B	UKBB	2017	European	331296	IVNT	Neale-B_UKBB_EUR_2017
PTK2	8	rs62521953	rs11786423	141939570	0.917898	Impedance of leg right	Body composition	T	C	0.448804	0.0283073	0.00485934	5.7e-09	C	T	0.01343	0.002209	1.207e-09	+	Neale B	UKBB	2017	European	331301	IVNT	Neale-B_UKBB_EUR_2017
PTK2	8	rs62521953	rs11784127	141941507	0.917898	Impedance of leg left	Body composition	C	T	0.448804	0.0283084	0.00485936	5.7e-09	T	C	0.01371	0.002226	7.386e-10	+	Neale B	UKBB	2017	European	331296	IVNT	Neale-B_UKBB_EUR_2017
PTK2	8	rs62521953	rs11784127	141941507	0.917898	Impedance of leg right	Body composition	C	T	0.448804	0.0283084	0.00485936	5.7e-09	T	C	0.01343	0.002209	1.209e-09	+	Neale B	UKBB	2017	European	331301	IVNT	Neale-B_UKBB_EUR_2017
PTK2	8	rs62521953	rs11774672	141941532	0.917898	Impedance of leg left	Body composition	T	C	0.448804	0.0283073	0.00485934	5.7e-09	C	T	0.01371	0.002226	7.365e-10	+	Neale B	UKBB	2017	European	331296	IVNT	Neale-B_UKBB_EUR_2017
PTK2	8	rs62521953	rs11774672	141941532	0.917898	Impedance of leg right	Body composition	T	C	0.448804	0.0283073	0.00485934	5.7e-09	C	T	0.01343	0.002209	1.206e-09	+	Neale B	UKBB	2017	European	331301	IVNT	Neale-B_UKBB_EUR_2017
PTK2	8	rs62521953	rs11167008	141943029	0.917898	Impedance of leg left	Body composition	T	G	0.448808	0.0283081	0.00485942	5.7e-09	G	T	0.01371	0.002227	7.347e-10	+	Neale B	UKBB	2017	European	331296	IVNT	Neale-B_UKBB_EUR_2017
PTK2	8	rs62521953	rs11167008	141943029	0.917898	Impedance of leg right	Body composition	T	G	0.448808	0.0283081	0.00485942	5.7e-09	G	T	0.01344	0.002209	1.188e-09	+	Neale B	UKBB	2017	European	331301	IVNT	Neale-B_UKBB_EUR_2017
PTK2	8	rs62521953	rs10088980	141963690	0.917858	Impedance of leg left	Body composition	C	G	0.448956	0.0283062	0.00485856	5.7e-09	C	G	-0.01371	0.002227	7.418e-10	-	Neale B	UKBB	2017	European	331296	IVNT	Neale-B_UKBB_EUR_2017
PTK2	8	rs62521953	rs10088980	141963690	0.917858	Impedance of leg right	Body composition	C	G	0.448956	0.0283062	0.00485856	5.7e-09	C	G	-0.0134	0.002209	1.316e-09	-	Neale B	UKBB	2017	European	331301	IVNT	Neale-B_UKBB_EUR_2017
PTK2	8	rs62521953	rs9324537	141974134	0.917855	Impedance of leg left	Body composition	C	G	0.448982	0.0283044	0.00485869	5.7e-09	C	G	-0.01366	0.002227	8.534e-10	-	Neale B	UKBB	2017	European	331296	IVNT	Neale-B_UKBB_EUR_2017
PTK2	8	rs62521953	rs9324537	141974134	0.917855	Impedance of leg right	Body composition	C	G	0.448982	0.0283044	0.00485869	5.7e-09	C	G	-0.01335	0.00221	1.504e-09	-	Neale B	UKBB	2017	European	331301	IVNT	Neale-B_UKBB_EUR_2017
PTK2	8	rs62521953	rs11167005	141883156	0.914681	Impedance of leg left	Body composition	C	T	0.449327	0.0283043	0.00485967	5.7e-09	C	T	-0.01375	0.002228	6.715e-10	-	Neale B	UKBB	2017	European	331296	IVNT	Neale-B_UKBB_EUR_2017
PTK2	8	rs62521953	rs11167005	141883156	0.914681	Impedance of leg right	Body composition	C	T	0.449327	0.0283043	0.00485967	5.7e-09	C	T	-0.01341	0.002211	1.302e-09	-	Neale B	UKBB	2017	European	331301	IVNT	Neale-B_UKBB_EUR_2017
PTK2	8	rs62521953	rs2665883	142005913	0.923474	Impedance of leg left	Body composition	T	C	0.553614	-0.0283742	0.00487337	5.8e-09	T	C	0.01402	0.002233	3.439e-10	+	Neale B	UKBB	2017	European	331296	IVNT	Neale-B_UKBB_EUR_2017
PTK2	8	rs62521953	rs2665883	142005913	0.923474	Impedance of leg right	Body composition	T	C	0.553614	-0.0283742	0.00487337	5.8e-09	T	C	0.01359	0.002215	8.46e-10	+	Neale B	UKBB	2017	European	331301	IVNT	Neale-B_UKBB_EUR_2017
PTK2	8	rs62521953	rs11997937	141967351	0.918557	Impedance of leg left	Body composition	G	A	0.448715	0.0282904	0.00485955	5.8e-09	A	G	0.01358	0.002227	1.073e-09	+	Neale B	UKBB	2017	European	331296	IVNT	Neale-B_UKBB_EUR_2017
PTK2	8	rs62521953	rs11997937	141967351	0.918557	Impedance of leg right	Body composition	G	A	0.448715	0.0282904	0.00485955	5.8e-09	A	G	0.01324	0.00221	2.089e-09	+	Neale B	UKBB	2017	European	331301	IVNT	Neale-B_UKBB_EUR_2017
PTK2	8	rs62521953	rs2166869	141960578	0.918011	Impedance of leg left	Body composition	T	C	0.448996	0.0282874	0.0048583	5.8e-09	T	C	-0.01367	0.002226	8.334e-10	-	Neale B	UKBB	2017	European	331296	IVNT	Neale-B_UKBB_EUR_2017
PTK2	8	rs62521953	rs2166869	141960578	0.918011	Impedance of leg right	Body composition	T	C	0.448996	0.0282874	0.0048583	5.8e-09	T	C	-0.01337	0.002209	1.444e-09	-	Neale B	UKBB	2017	European	331301	IVNT	Neale-B_UKBB_EUR_2017
PTK2	8	rs62521953	rs7843337	141962642	0.918006	Impedance of leg left	Body composition	T	C	0.449017	0.0282929	0.00485854	5.8e-09	C	T	0.01366	0.002226	8.553e-10	+	Neale B	UKBB	2017	European	331296	IVNT	Neale-B_UKBB_EUR_2017
PTK2	8	rs62521953	rs7843337	141962642	0.918006	Impedance of leg right	Body composition	T	C	0.449017	0.0282929	0.00485854	5.8e-09	C	T	0.01336	0.002209	1.479e-09	+	Neale B	UKBB	2017	European	331301	IVNT	Neale-B_UKBB_EUR_2017
PTK2	8	rs62521953	rs1349081	141944082	0.917942	Impedance of leg left	Body composition	T	C	0.448823	0.0282964	0.0048596	5.8e-09	T	C	-0.0137	0.002227	7.555e-10	-	Neale B	UKBB	2017	European	331296	IVNT	Neale-B_UKBB_EUR_2017
PTK2	8	rs62521953	rs1349081	141944082	0.917942	Impedance of leg right	Body composition	T	C	0.448823	0.0282964	0.0048596	5.8e-09	T	C	-0.01343	0.002209	1.223e-09	-	Neale B	UKBB	2017	European	331301	IVNT	Neale-B_UKBB_EUR_2017
PTK2	8	rs62521953	rs13279233	141946474	0.917942	Impedance of leg left	Body composition	C	T	0.448822	0.0282954	0.00485957	5.8e-09	C	T	-0.0137	0.002227	7.608e-10	-	Neale B	UKBB	2017	European	331296	IVNT	Neale-B_UKBB_EUR_2017
PTK2	8	rs62521953	rs13279233	141946474	0.917942	Impedance of leg right	Body composition	C	T	0.448822	0.0282954	0.00485957	5.8e-09	C	T	-0.01343	0.002209	1.232e-09	-	Neale B	UKBB	2017	European	331301	IVNT	Neale-B_UKBB_EUR_2017
PTK2	8	rs62521953	rs11775547	141948448	0.917942	Impedance of leg left	Body composition	A	G	0.448821	0.0282938	0.00485958	5.8e-09	A	G	-0.0137	0.002227	7.606e-10	-	Neale B	UKBB	2017	European	331296	IVNT	Neale-B_UKBB_EUR_2017
PTK2	8	rs62521953	rs11775547	141948448	0.917942	Impedance of leg right	Body composition	A	G	0.448821	0.0282938	0.00485958	5.8e-09	A	G	-0.01342	0.002209	1.233e-09	-	Neale B	UKBB	2017	European	331301	IVNT	Neale-B_UKBB_EUR_2017
PTK2	8	rs62521953	rs11775885	141969994	0.917919	Impedance of leg left	Body composition	G	A	0.44895	0.0282865	0.00485857	5.8e-09	A	G	0.01368	0.002227	8.02e-10	+	Neale B	UKBB	2017	European	331296	IVNT	Neale-B_UKBB_EUR_2017
PTK2	8	rs62521953	rs11775885	141969994	0.917919	Impedance of leg right	Body composition	G	A	0.44895	0.0282865	0.00485857	5.8e-09	A	G	0.0134	0.002209	1.342e-09	+	Neale B	UKBB	2017	European	331301	IVNT	Neale-B_UKBB_EUR_2017
PTK2	8	rs62521953	rs11990900	141977920	0.917866	Impedance of leg left	Body composition	C	T	0.448934	0.0282836	0.00485834	5.8e-09	C	T	-0.01366	0.002227	8.534e-10	-	Neale B	UKBB	2017	European	331296	IVNT	Neale-B_UKBB_EUR_2017
PTK2	8	rs62521953	rs11990900	141977920	0.917866	Impedance of leg right	Body composition	C	T	0.448934	0.0282836	0.00485834	5.8e-09	C	T	-0.01336	0.002209	1.465e-09	-	Neale B	UKBB	2017	European	331301	IVNT	Neale-B_UKBB_EUR_2017
PTK2	8	rs62521953	rs13265704	141973152	0.917811	Impedance of leg left	Body composition	C	T	0.448953	0.0282822	0.00485843	5.8e-09	C	T	-0.01367	0.002227	8.268e-10	-	Neale B	UKBB	2017	European	331296	IVNT	Neale-B_UKBB_EUR_2017
PTK2	8	rs62521953	rs13265704	141973152	0.917811	Impedance of leg right	Body composition	C	T	0.448953	0.0282822	0.00485843	5.8e-09	C	T	-0.01338	0.002209	1.405e-09	-	Neale B	UKBB	2017	European	331301	IVNT	Neale-B_UKBB_EUR_2017
PTK2	8	rs62521953	rs9324538	141976738	0.917811	Impedance of leg left	Body composition	A	G	0.448934	0.0282823	0.00485834	5.8e-09	A	G	-0.01366	0.002227	8.522e-10	-	Neale B	UKBB	2017	European	331296	IVNT	Neale-B_UKBB_EUR_2017
PTK2	8	rs62521953	rs9324538	141976738	0.917811	Impedance of leg right	Body composition	A	G	0.448934	0.0282823	0.00485834	5.8e-09	A	G	-0.01336	0.002209	1.464e-09	-	Neale B	UKBB	2017	European	331301	IVNT	Neale-B_UKBB_EUR_2017
PTK2	8	rs62521953	rs9324539	141976997	0.917811	Impedance of leg left	Body composition	C	T	0.448934	0.0282818	0.00485834	5.8e-09	C	T	-0.01366	0.002227	8.523e-10	-	Neale B	UKBB	2017	European	331296	IVNT	Neale-B_UKBB_EUR_2017
PTK2	8	rs62521953	rs9324539	141976997	0.917811	Impedance of leg right	Body composition	C	T	0.448934	0.0282818	0.00485834	5.8e-09	C	T	-0.01336	0.002209	1.464e-09	-	Neale B	UKBB	2017	European	331301	IVNT	Neale-B_UKBB_EUR_2017
PTK2	8	rs62521953	rs4074812	141883529	0.914792	Impedance of leg left	Body composition	G	A	0.449339	0.028297	0.00485983	5.8e-09	A	G	0.01376	0.002228	6.598e-10	+	Neale B	UKBB	2017	European	331296	IVNT	Neale-B_UKBB_EUR_2017
PTK2	8	rs62521953	rs4074812	141883529	0.914792	Impedance of leg right	Body composition	G	A	0.449339	0.028297	0.00485983	5.8e-09	A	G	0.01342	0.002211	1.277e-09	+	Neale B	UKBB	2017	European	331301	IVNT	Neale-B_UKBB_EUR_2017
PTK2	8	rs62521953	rs55967138	141954426	0.923435	Impedance of leg left	Body composition	C	A	0.55333	-0.0283039	0.00486329	5.9e-09	A	C	-0.01393	0.002228	4.028e-10	-	Neale B	UKBB	2017	European	331296	IVNT	Neale-B_UKBB_EUR_2017
PTK2	8	rs62521953	rs55967138	141954426	0.923435	Impedance of leg right	Body composition	C	A	0.55333	-0.0283039	0.00486329	5.9e-09	A	C	-0.01356	0.002211	8.534e-10	-	Neale B	UKBB	2017	European	331301	IVNT	Neale-B_UKBB_EUR_2017
PTK2	8	rs62521953	rs11777476	141950375	0.917946	Impedance of leg left	Body composition	A	G	0.448814	0.0282855	0.0048595	5.9e-09	A	G	-0.0137	0.002227	7.676e-10	-	Neale B	UKBB	2017	European	331296	IVNT	Neale-B_UKBB_EUR_2017
PTK2	8	rs62521953	rs11777476	141950375	0.917946	Impedance of leg right	Body composition	A	G	0.448814	0.0282855	0.0048595	5.9e-09	A	G	-0.0134	0.002209	1.308e-09	-	Neale B	UKBB	2017	European	331301	IVNT	Neale-B_UKBB_EUR_2017
PTK2	8	rs62521953	rs11774024	141950534	0.917946	Impedance of leg left	Body composition	C	T	0.448814	0.0282855	0.0048595	5.9e-09	C	T	-0.0137	0.002227	7.676e-10	-	Neale B	UKBB	2017	European	331296	IVNT	Neale-B_UKBB_EUR_2017
PTK2	8	rs62521953	rs11774024	141950534	0.917946	Impedance of leg right	Body composition	C	T	0.448814	0.0282855	0.0048595	5.9e-09	C	T	-0.0134	0.002209	1.308e-09	-	Neale B	UKBB	2017	European	331301	IVNT	Neale-B_UKBB_EUR_2017
PTK2	8	rs62521953	rs10089966	141972542	0.917861	Impedance of leg left	Body composition	A	C	0.448921	0.028268	0.00485857	5.9e-09	A	C	-0.01369	0.002227	7.784e-10	-	Neale B	UKBB	2017	European	331296	IVNT	Neale-B_UKBB_EUR_2017
PTK2	8	rs62521953	rs10089966	141972542	0.917861	Impedance of leg right	Body composition	A	C	0.448921	0.028268	0.00485857	5.9e-09	A	C	-0.0134	0.00221	1.328e-09	-	Neale B	UKBB	2017	European	331301	IVNT	Neale-B_UKBB_EUR_2017
PTK2	8	rs62521953	rs13273095	141926938	0.917382	Impedance of leg left	Body composition	T	A	0.448913	0.0282801	0.00485938	5.9e-09	A	T	0.01374	0.002227	6.832e-10	+	Neale B	UKBB	2017	European	331296	IVNT	Neale-B_UKBB_EUR_2017
PTK2	8	rs62521953	rs13273095	141926938	0.917382	Impedance of leg right	Body composition	T	A	0.448913	0.0282801	0.00485938	5.9e-09	A	T	0.01345	0.002209	1.149e-09	+	Neale B	UKBB	2017	European	331301	IVNT	Neale-B_UKBB_EUR_2017
PTK2	8	rs62521953	rs13254151	141925310	0.917374	Impedance of leg left	Body composition	T	C	0.448974	0.0282754	0.00485978	5.9e-09	C	T	0.01371	0.002227	7.306e-10	+	Neale B	UKBB	2017	European	331296	IVNT	Neale-B_UKBB_EUR_2017
PTK2	8	rs62521953	rs13254151	141925310	0.917374	Impedance of leg right	Body composition	T	C	0.448974	0.0282754	0.00485978	5.9e-09	C	T	0.01342	0.00221	1.245e-09	+	Neale B	UKBB	2017	European	331301	IVNT	Neale-B_UKBB_EUR_2017
PTK2	8	rs62521953	rs2369410	141910640	0.922007	Impedance of leg left	Body composition	G	A	0.55323	-0.0282988	0.00486573	6e-09	A	G	-0.01394	0.002229	3.999e-10	-	Neale B	UKBB	2017	European	331296	IVNT	Neale-B_UKBB_EUR_2017
PTK2	8	rs62521953	rs2369410	141910640	0.922007	Impedance of leg right	Body composition	G	A	0.55323	-0.0282988	0.00486573	6e-09	A	G	-0.01361	0.002212	7.667e-10	-	Neale B	UKBB	2017	European	331301	IVNT	Neale-B_UKBB_EUR_2017
PTK2	8	rs62521953	rs11775023	141969345	0.918127	Impedance of leg left	Body composition	G	C	0.449013	0.028262	0.00485827	6e-09	C	G	0.01364	0.002227	8.998e-10	+	Neale B	UKBB	2017	European	331296	IVNT	Neale-B_UKBB_EUR_2017
PTK2	8	rs62521953	rs11775023	141969345	0.918127	Impedance of leg right	Body composition	G	C	0.449013	0.028262	0.00485827	6e-09	C	G	0.01332	0.00221	1.637e-09	+	Neale B	UKBB	2017	European	331301	IVNT	Neale-B_UKBB_EUR_2017
PTK2	8	rs62521953	rs7816620	142004114	0.918072	Impedance of leg left	Body composition	T	C	0.448681	0.0283119	0.00486816	6e-09	C	T	0.01373	0.00223	7.403e-10	+	Neale B	UKBB	2017	European	331296	IVNT	Neale-B_UKBB_EUR_2017
PTK2	8	rs62521953	rs7816620	142004114	0.918072	Impedance of leg right	Body composition	T	C	0.448681	0.0283119	0.00486816	6e-09	C	T	0.01342	0.002213	1.327e-09	+	Neale B	UKBB	2017	European	331301	IVNT	Neale-B_UKBB_EUR_2017
PTK2	8	rs62521953	rs7813058	142004193	0.918068	Impedance of leg left	Body composition	A	G	0.44868	0.0283227	0.00486808	6e-09	A	G	-0.01372	0.00223	7.622e-10	-	Neale B	UKBB	2017	European	331296	IVNT	Neale-B_UKBB_EUR_2017
PTK2	8	rs62521953	rs7813058	142004193	0.918068	Impedance of leg right	Body composition	A	G	0.44868	0.0283227	0.00486808	6e-09	A	G	-0.0134	0.002213	1.407e-09	-	Neale B	UKBB	2017	European	331301	IVNT	Neale-B_UKBB_EUR_2017
PTK2	8	rs62521953	rs1992889	141950841	0.91799	Impedance of leg left	Body composition	T	C	0.448827	0.0282686	0.00485965	6e-09	T	C	-0.0137	0.002227	7.648e-10	-	Neale B	UKBB	2017	European	331296	IVNT	Neale-B_UKBB_EUR_2017
PTK2	8	rs62521953	rs1992889	141950841	0.91799	Impedance of leg right	Body composition	T	C	0.448827	0.0282686	0.00485965	6e-09	T	C	-0.0134	0.00221	1.306e-09	-	Neale B	UKBB	2017	European	331301	IVNT	Neale-B_UKBB_EUR_2017
PTK2	8	rs62521953	rs13269453	141961177	0.917925	Impedance of leg left	Body composition	C	T	0.449102	0.0282593	0.00485909	6e-09	C	T	-0.01369	0.002227	7.917e-10	-	Neale B	UKBB	2017	European	331296	IVNT	Neale-B_UKBB_EUR_2017
PTK2	8	rs62521953	rs13269453	141961177	0.917925	Impedance of leg right	Body composition	C	T	0.449102	0.0282593	0.00485909	6e-09	C	T	-0.01339	0.00221	1.353e-09	-	Neale B	UKBB	2017	European	331301	IVNT	Neale-B_UKBB_EUR_2017
PTK2	8	rs62521953	rs13280609	141971740	0.917866	Impedance of leg left	Body composition	G	A	0.44896	0.0282635	0.00485855	6e-09	A	G	0.01365	0.002227	8.788e-10	+	Neale B	UKBB	2017	European	331296	IVNT	Neale-B_UKBB_EUR_2017
PTK2	8	rs62521953	rs13280609	141971740	0.917866	Impedance of leg right	Body composition	G	A	0.44896	0.0282635	0.00485855	6e-09	A	G	0.01336	0.002209	1.476e-09	+	Neale B	UKBB	2017	European	331301	IVNT	Neale-B_UKBB_EUR_2017
PTK2	8	rs62521953	rs7831770	142000187	0.91773	Impedance of leg left	Body composition	T	A	0.448709	0.0283198	0.00486759	6e-09	A	T	0.01372	0.00223	7.574e-10	+	Neale B	UKBB	2017	European	331296	IVNT	Neale-B_UKBB_EUR_2017
PTK2	8	rs62521953	rs7831770	142000187	0.91773	Impedance of leg right	Body composition	T	A	0.448709	0.0283198	0.00486759	6e-09	A	T	0.01341	0.002213	1.346e-09	+	Neale B	UKBB	2017	European	331301	IVNT	Neale-B_UKBB_EUR_2017
PTK2	8	rs62521953	rs13250888	141899030	0.916014	Impedance of leg left	Body composition	A	G	0.449248	0.0282666	0.00486015	6e-09	A	G	-0.01383	0.002228	5.347e-10	-	Neale B	UKBB	2017	European	331296	IVNT	Neale-B_UKBB_EUR_2017
PTK2	8	rs62521953	rs13250888	141899030	0.916014	Impedance of leg right	Body composition	A	G	0.449248	0.0282666	0.00486015	6e-09	A	G	-0.01351	0.002211	9.954e-10	-	Neale B	UKBB	2017	European	331301	IVNT	Neale-B_UKBB_EUR_2017
PTK2	8	rs62521953	rs13261338	141891821	0.915448	Impedance of leg left	Body composition	A	G	0.448949	0.0282754	0.0048602	6e-09	A	G	-0.01365	0.002228	9.016e-10	-	Neale B	UKBB	2017	European	331296	IVNT	Neale-B_UKBB_EUR_2017
PTK2	8	rs62521953	rs13261338	141891821	0.915448	Impedance of leg right	Body composition	A	G	0.448949	0.0282754	0.0048602	6e-09	A	G	-0.01333	0.002211	1.64e-09	-	Neale B	UKBB	2017	European	331301	IVNT	Neale-B_UKBB_EUR_2017
PTK2	8	rs62521953	rs11167006	141895497	0.915333	Impedance of leg left	Body composition	A	G	0.448979	0.0282779	0.0048604	6e-09	A	G	-0.01367	0.002228	8.388e-10	-	Neale B	UKBB	2017	European	331296	IVNT	Neale-B_UKBB_EUR_2017
PTK2	8	rs62521953	rs11167006	141895497	0.915333	Impedance of leg right	Body composition	A	G	0.448979	0.0282779	0.0048604	6e-09	A	G	-0.01337	0.002211	1.47e-09	-	Neale B	UKBB	2017	European	331301	IVNT	Neale-B_UKBB_EUR_2017
PTK2	8	rs62521953	rs13258028	141890513	0.91533	Impedance of leg left	Body composition	T	G	0.448882	0.0282747	0.00486065	6e-09	G	T	0.01365	0.002228	9.114e-10	+	Neale B	UKBB	2017	European	331296	IVNT	Neale-B_UKBB_EUR_2017
PTK2	8	rs62521953	rs13258028	141890513	0.91533	Impedance of leg right	Body composition	T	G	0.448882	0.0282747	0.00486065	6e-09	G	T	0.01334	0.002211	1.628e-09	+	Neale B	UKBB	2017	European	331301	IVNT	Neale-B_UKBB_EUR_2017
PTK2	8	rs62521953	rs34496768	141958190	0.923387	Impedance of leg left	Body composition	T	A	0.553323	-0.0282734	0.00486292	6.1e-09	A	T	-0.0139	0.002228	4.368e-10	-	Neale B	UKBB	2017	European	331296	IVNT	Neale-B_UKBB_EUR_2017
PTK2	8	rs62521953	rs34496768	141958190	0.923387	Impedance of leg right	Body composition	T	A	0.553323	-0.0282734	0.00486292	6.1e-09	A	T	-0.01353	0.002211	9.23e-10	-	Neale B	UKBB	2017	European	331301	IVNT	Neale-B_UKBB_EUR_2017
PTK2	8	rs62521953	rs62521905	141921751	0.922769	Impedance of leg left	Body composition	A	C	0.553262	-0.0282712	0.00486313	6.1e-09	A	C	0.01395	0.002228	3.8e-10	+	Neale B	UKBB	2017	European	331296	IVNT	Neale-B_UKBB_EUR_2017
PTK2	8	rs62521953	rs62521905	141921751	0.922769	Impedance of leg right	Body composition	A	C	0.553262	-0.0282712	0.00486313	6.1e-09	A	C	0.01361	0.002211	7.391e-10	+	Neale B	UKBB	2017	European	331301	IVNT	Neale-B_UKBB_EUR_2017
PTK2	8	rs62521953	rs11782305	142005671	0.918068	Impedance of leg left	Body composition	T	C	0.448672	0.0283267	0.00487101	6.1e-09	C	T	0.01373	0.002231	7.571e-10	+	Neale B	UKBB	2017	European	331296	IVNT	Neale-B_UKBB_EUR_2017
PTK2	8	rs62521953	rs11782305	142005671	0.918068	Impedance of leg right	Body composition	T	C	0.448672	0.0283267	0.00487101	6.1e-09	C	T	0.01342	0.002214	1.363e-09	+	Neale B	UKBB	2017	European	331301	IVNT	Neale-B_UKBB_EUR_2017
PTK2	8	rs62521953	rs13276704	141993696	0.91799	Impedance of leg left	Body composition	C	T	0.448699	0.0283048	0.00486806	6.1e-09	C	T	-0.01369	0.00223	8.308e-10	-	Neale B	UKBB	2017	European	331296	IVNT	Neale-B_UKBB_EUR_2017
PTK2	8	rs62521953	rs13276704	141993696	0.91799	Impedance of leg right	Body composition	C	T	0.448699	0.0283048	0.00486806	6.1e-09	C	T	-0.01337	0.002213	1.508e-09	-	Neale B	UKBB	2017	European	331301	IVNT	Neale-B_UKBB_EUR_2017
PTK2	8	rs62521953	rs10106750	142004909	0.917803	Impedance of leg left	Body composition	A	G	0.448649	0.0283031	0.00486894	6.1e-09	A	G	-0.01373	0.00223	7.456e-10	-	Neale B	UKBB	2017	European	331296	IVNT	Neale-B_UKBB_EUR_2017
PTK2	8	rs62521953	rs10106750	142004909	0.917803	Impedance of leg right	Body composition	A	G	0.448649	0.0283031	0.00486894	6.1e-09	A	G	-0.01343	0.002213	1.305e-09	-	Neale B	UKBB	2017	European	331301	IVNT	Neale-B_UKBB_EUR_2017
PTK2	8	rs62521953	rs11167017	142000071	0.917769	Impedance of leg left	Body composition	C	T	0.448694	0.0283016	0.00486776	6.1e-09	C	T	-0.01373	0.00223	7.362e-10	-	Neale B	UKBB	2017	European	331296	IVNT	Neale-B_UKBB_EUR_2017
PTK2	8	rs62521953	rs11167017	142000071	0.917769	Impedance of leg right	Body composition	C	T	0.448694	0.0283016	0.00486776	6.1e-09	C	T	-0.01343	0.002213	1.292e-09	-	Neale B	UKBB	2017	European	331301	IVNT	Neale-B_UKBB_EUR_2017
PTK2	8	rs62521953	rs12334399	141997391	0.917673	Impedance of leg left	Body composition	C	T	0.44868	0.0282987	0.00486782	6.1e-09	C	T	-0.01372	0.00223	7.638e-10	-	Neale B	UKBB	2017	European	331296	IVNT	Neale-B_UKBB_EUR_2017
PTK2	8	rs62521953	rs12334399	141997391	0.917673	Impedance of leg right	Body composition	C	T	0.44868	0.0282987	0.00486782	6.1e-09	C	T	-0.01342	0.002213	1.31e-09	-	Neale B	UKBB	2017	European	331301	IVNT	Neale-B_UKBB_EUR_2017
PTK2	8	rs62521953	rs10089610	141921613	0.917382	Impedance of leg left	Body composition	G	T	0.448945	0.0282539	0.00485944	6.1e-09	G	T	-0.01371	0.002227	7.333e-10	-	Neale B	UKBB	2017	European	331296	IVNT	Neale-B_UKBB_EUR_2017
PTK2	8	rs62521953	rs10089610	141921613	0.917382	Impedance of leg right	Body composition	G	T	0.448945	0.0282539	0.00485944	6.1e-09	G	T	-0.01342	0.002209	1.234e-09	-	Neale B	UKBB	2017	European	331301	IVNT	Neale-B_UKBB_EUR_2017
PTK2	8	rs62521953	rs13250787	141916932	0.916438	Impedance of leg left	Body composition	G	T	0.449293	0.0282569	0.00486095	6.1e-09	G	T	-0.01413	0.002227	2.264e-10	-	Neale B	UKBB	2017	European	331296	IVNT	Neale-B_UKBB_EUR_2017
PTK2	8	rs62521953	rs13250787	141916932	0.916438	Impedance of leg right	Body composition	G	T	0.449293	0.0282569	0.00486095	6.1e-09	G	T	-0.01379	0.00221	4.397e-10	-	Neale B	UKBB	2017	European	331301	IVNT	Neale-B_UKBB_EUR_2017
PTK2	8	rs62521953	rs7830394	141894741	0.915268	Impedance of leg left	Body composition	A	G	0.449021	0.0282532	0.00486052	6.1e-09	A	G	-0.01363	0.002228	9.6e-10	-	Neale B	UKBB	2017	European	331296	IVNT	Neale-B_UKBB_EUR_2017
PTK2	8	rs62521953	rs7830394	141894741	0.915268	Impedance of leg right	Body composition	A	G	0.449021	0.0282532	0.00486052	6.1e-09	A	G	-0.0133	0.002211	1.774e-09	-	Neale B	UKBB	2017	European	331301	IVNT	Neale-B_UKBB_EUR_2017
PTK2	8	rs62521953	rs13282141	141862791	0.91222	Impedance of leg left	Body composition	G	A	0.449015	0.028257	0.00485936	6.1e-09	A	G	0.01376	0.002228	6.597e-10	+	Neale B	UKBB	2017	European	331296	IVNT	Neale-B_UKBB_EUR_2017
PTK2	8	rs62521953	rs13282141	141862791	0.91222	Impedance of leg right	Body composition	G	A	0.449015	0.028257	0.00485936	6.1e-09	A	G	0.01342	0.002211	1.264e-09	+	Neale B	UKBB	2017	European	331301	IVNT	Neale-B_UKBB_EUR_2017
PTK2	8	rs62521953	rs11784642	142005392	0.917803	Impedance of leg left	Body composition	G	A	0.44864	0.0282995	0.00486962	6.2e-09	A	G	0.01374	0.002231	7.329e-10	+	Neale B	UKBB	2017	European	331296	IVNT	Neale-B_UKBB_EUR_2017
PTK2	8	rs62521953	rs11784642	142005392	0.917803	Impedance of leg right	Body composition	G	A	0.44864	0.0282995	0.00486962	6.2e-09	A	G	0.01343	0.002214	1.293e-09	+	Neale B	UKBB	2017	European	331301	IVNT	Neale-B_UKBB_EUR_2017
PTK2	8	rs62521953	rs11167018	142003311	0.917739	Impedance of leg left	Body composition	T	C	0.448675	0.028287	0.00486758	6.2e-09	C	T	0.01372	0.00223	7.675e-10	+	Neale B	UKBB	2017	European	331296	IVNT	Neale-B_UKBB_EUR_2017
PTK2	8	rs62521953	rs11167018	142003311	0.917739	Impedance of leg right	Body composition	T	C	0.448675	0.028287	0.00486758	6.2e-09	C	T	0.01342	0.002213	1.319e-09	+	Neale B	UKBB	2017	European	331301	IVNT	Neale-B_UKBB_EUR_2017
PTK2	8	rs62521953	rs11786709	142001948	0.917735	Impedance of leg left	Body composition	G	A	0.44869	0.0282853	0.00486756	6.2e-09	A	G	0.01373	0.00223	7.478e-10	+	Neale B	UKBB	2017	European	331296	IVNT	Neale-B_UKBB_EUR_2017
PTK2	8	rs62521953	rs11786709	142001948	0.917735	Impedance of leg right	Body composition	G	A	0.44869	0.0282853	0.00486756	6.2e-09	A	G	0.01343	0.002213	1.285e-09	+	Neale B	UKBB	2017	European	331301	IVNT	Neale-B_UKBB_EUR_2017
PTK2	8	rs62521953	rs10110937	142002518	0.917735	Impedance of leg left	Body composition	G	A	0.448692	0.0282848	0.00486755	6.2e-09	A	G	0.01373	0.00223	7.439e-10	+	Neale B	UKBB	2017	European	331296	IVNT	Neale-B_UKBB_EUR_2017
PTK2	8	rs62521953	rs10110937	142002518	0.917735	Impedance of leg right	Body composition	G	A	0.448692	0.0282848	0.00486755	6.2e-09	A	G	0.01343	0.002213	1.289e-09	+	Neale B	UKBB	2017	European	331301	IVNT	Neale-B_UKBB_EUR_2017
PTK2	8	rs62521953	rs11990541	141998014	0.917682	Impedance of leg left	Body composition	A	G	0.448683	0.0282903	0.00486773	6.2e-09	A	G	-0.01372	0.00223	7.603e-10	-	Neale B	UKBB	2017	European	331296	IVNT	Neale-B_UKBB_EUR_2017
PTK2	8	rs62521953	rs11990541	141998014	0.917682	Impedance of leg right	Body composition	A	G	0.448683	0.0282903	0.00486773	6.2e-09	A	G	-0.01342	0.002213	1.31e-09	-	Neale B	UKBB	2017	European	331301	IVNT	Neale-B_UKBB_EUR_2017
PTK2	8	rs62521953	rs4357336	141922847	0.917382	Impedance of leg left	Body composition	C	T	0.44895	0.0282442	0.00485943	6.2e-09	C	T	-0.01372	0.002226	7.271e-10	-	Neale B	UKBB	2017	European	331296	IVNT	Neale-B_UKBB_EUR_2017
PTK2	8	rs62521953	rs4357336	141922847	0.917382	Impedance of leg right	Body composition	C	T	0.44895	0.0282442	0.00485943	6.2e-09	C	T	-0.01342	0.002209	1.241e-09	-	Neale B	UKBB	2017	European	331301	IVNT	Neale-B_UKBB_EUR_2017
PTK2	8	rs62521953	rs13265942	141875162	0.912808	Impedance of leg left	Body composition	T	G	0.448935	0.0282474	0.00486005	6.2e-09	G	T	0.01376	0.002228	6.643e-10	+	Neale B	UKBB	2017	European	331296	IVNT	Neale-B_UKBB_EUR_2017
PTK2	8	rs62521953	rs13265942	141875162	0.912808	Impedance of leg right	Body composition	T	G	0.448935	0.0282474	0.00486005	6.2e-09	G	T	0.01342	0.002211	1.292e-09	+	Neale B	UKBB	2017	European	331301	IVNT	Neale-B_UKBB_EUR_2017
PTK2	8	rs62521953	rs11780104	142002107	0.91929	Impedance of leg left	Body composition	C	T	0.44858	0.0282817	0.0048683	6.3e-09	C	T	-0.0137	0.00223	8.176e-10	-	Neale B	UKBB	2017	European	331296	IVNT	Neale-B_UKBB_EUR_2017
PTK2	8	rs62521953	rs11780104	142002107	0.91929	Impedance of leg right	Body composition	C	T	0.44858	0.0282817	0.0048683	6.3e-09	C	T	-0.01338	0.002213	1.5e-09	-	Neale B	UKBB	2017	European	331301	IVNT	Neale-B_UKBB_EUR_2017
PTK2	8	rs62521953	rs727944	141975188	0.917766	Impedance of leg left	Body composition	T	A	0.44879	0.0282339	0.00485986	6.3e-09	T	A	-0.01373	0.002227	7.025e-10	-	Neale B	UKBB	2017	European	331296	IVNT	Neale-B_UKBB_EUR_2017
PTK2	8	rs62521953	rs727944	141975188	0.917766	Impedance of leg right	Body composition	T	A	0.44879	0.0282339	0.00485986	6.3e-09	T	A	-0.01343	0.00221	1.22e-09	-	Neale B	UKBB	2017	European	331301	IVNT	Neale-B_UKBB_EUR_2017
PTK2	8	rs62521953	rs1397380	142003054	0.917735	Impedance of leg left	Body composition	T	C	0.448702	0.0282744	0.0048676	6.3e-09	T	C	-0.01373	0.00223	7.442e-10	-	Neale B	UKBB	2017	European	331296	IVNT	Neale-B_UKBB_EUR_2017
PTK2	8	rs62521953	rs1397380	142003054	0.917735	Impedance of leg right	Body composition	T	C	0.448702	0.0282744	0.0048676	6.3e-09	T	C	-0.01342	0.002213	1.305e-09	-	Neale B	UKBB	2017	European	331301	IVNT	Neale-B_UKBB_EUR_2017
PTK2	8	rs62521953	rs11778798	141918880	0.916475	Impedance of leg left	Body composition	G	A	0.449335	0.028238	0.00486048	6.3e-09	A	G	0.01408	0.002227	2.55e-10	+	Neale B	UKBB	2017	European	331296	IVNT	Neale-B_UKBB_EUR_2017
PTK2	8	rs62521953	rs11778798	141918880	0.916475	Impedance of leg right	Body composition	G	A	0.449335	0.028238	0.00486048	6.3e-09	A	G	0.01373	0.00221	5.191e-10	+	Neale B	UKBB	2017	European	331301	IVNT	Neale-B_UKBB_EUR_2017
PTK2	8	rs62521953	rs11780777	141993216	0.918008	Impedance of leg left	Body composition	T	G	0.448707	0.0282591	0.00486787	6.4e-09	G	T	0.01369	0.00223	8.175e-10	+	Neale B	UKBB	2017	European	331296	IVNT	Neale-B_UKBB_EUR_2017
PTK2	8	rs62521953	rs11780777	141993216	0.918008	Impedance of leg right	Body composition	T	G	0.448707	0.0282591	0.00486787	6.4e-09	G	T	0.01339	0.002213	1.444e-09	+	Neale B	UKBB	2017	European	331301	IVNT	Neale-B_UKBB_EUR_2017
PTK2	8	rs62521953	rs10103124	141972190	0.917809	Impedance of leg left	Body composition	C	T	0.448916	0.0282153	0.00485899	6.4e-09	C	T	-0.01367	0.002227	8.335e-10	-	Neale B	UKBB	2017	European	331296	IVNT	Neale-B_UKBB_EUR_2017
PTK2	8	rs62521953	rs10103124	141972190	0.917809	Impedance of leg right	Body composition	C	T	0.448916	0.0282153	0.00485899	6.4e-09	C	T	-0.01339	0.00221	1.38e-09	-	Neale B	UKBB	2017	European	331301	IVNT	Neale-B_UKBB_EUR_2017
PTK2	8	rs62521953	rs10092613	141972242	0.917761	Impedance of leg left	Body composition	T	G	0.44891	0.028213	0.00485888	6.4e-09	G	T	0.01366	0.002227	8.565e-10	+	Neale B	UKBB	2017	European	331296	IVNT	Neale-B_UKBB_EUR_2017
PTK2	8	rs62521953	rs10092613	141972242	0.917761	Impedance of leg right	Body composition	T	G	0.44891	0.028213	0.00485888	6.4e-09	G	T	0.01337	0.00221	1.423e-09	+	Neale B	UKBB	2017	European	331301	IVNT	Neale-B_UKBB_EUR_2017
PTK2	8	rs62521953	rs11786116	141864096	0.91228	Impedance of leg left	Body composition	A	G	0.448967	0.0282111	0.00485986	6.4e-09	A	G	-0.01373	0.002228	7.082e-10	-	Neale B	UKBB	2017	European	331296	IVNT	Neale-B_UKBB_EUR_2017
PTK2	8	rs62521953	rs11786116	141864096	0.91228	Impedance of leg right	Body composition	A	G	0.448967	0.0282111	0.00485986	6.4e-09	A	G	-0.0134	0.002211	1.356e-09	-	Neale B	UKBB	2017	European	331301	IVNT	Neale-B_UKBB_EUR_2017
PTK2	8	rs62521953	rs11997647	141861738	0.912009	Impedance of leg left	Body composition	G	A	0.448852	0.028215	0.00485997	6.4e-09	A	G	0.01378	0.002228	6.225e-10	+	Neale B	UKBB	2017	European	331296	IVNT	Neale-B_UKBB_EUR_2017
PTK2	8	rs62521953	rs11997647	141861738	0.912009	Impedance of leg right	Body composition	G	A	0.448852	0.028215	0.00485997	6.4e-09	A	G	0.01344	0.002211	1.217e-09	+	Neale B	UKBB	2017	European	331301	IVNT	Neale-B_UKBB_EUR_2017
PTK2	8	rs62521953	rs13258775	141994240	0.918063	Impedance of leg left	Body composition	T	C	0.448704	0.028253	0.00486782	6.5e-09	C	T	0.01369	0.00223	8.186e-10	+	Neale B	UKBB	2017	European	331296	IVNT	Neale-B_UKBB_EUR_2017
PTK2	8	rs62521953	rs13258775	141994240	0.918063	Impedance of leg right	Body composition	T	C	0.448704	0.028253	0.00486782	6.5e-09	C	T	0.01339	0.002213	1.448e-09	+	Neale B	UKBB	2017	European	331301	IVNT	Neale-B_UKBB_EUR_2017
PTK2	8	rs62521953	rs10087115	141978830	0.917731	Impedance of leg left	Body composition	C	T	0.448856	0.0282023	0.00485902	6.5e-09	C	T	-0.0137	0.002227	7.69e-10	-	Neale B	UKBB	2017	European	331296	IVNT	Neale-B_UKBB_EUR_2017
PTK2	8	rs62521953	rs10087115	141978830	0.917731	Impedance of leg right	Body composition	C	T	0.448856	0.0282023	0.00485902	6.5e-09	C	T	-0.01341	0.00221	1.306e-09	-	Neale B	UKBB	2017	European	331301	IVNT	Neale-B_UKBB_EUR_2017
PTK2	8	rs62521953	rs11781072	141938139	0.917465	Impedance of leg left	Body composition	C	T	0.448881	0.0282144	0.00486084	6.5e-09	C	T	-0.01371	0.002227	7.405e-10	-	Neale B	UKBB	2017	European	331296	IVNT	Neale-B_UKBB_EUR_2017
PTK2	8	rs62521953	rs11781072	141938139	0.917465	Impedance of leg right	Body composition	C	T	0.448881	0.0282144	0.00486084	6.5e-09	C	T	-0.01345	0.00221	1.171e-09	-	Neale B	UKBB	2017	European	331301	IVNT	Neale-B_UKBB_EUR_2017
PTK2	8	rs62521953	rs13253993	141867516	0.912915	Impedance of leg left	Body composition	T	A	0.448966	0.0282044	0.00485994	6.5e-09	A	T	0.01376	0.002228	6.571e-10	+	Neale B	UKBB	2017	European	331296	IVNT	Neale-B_UKBB_EUR_2017
PTK2	8	rs62521953	rs13253993	141867516	0.912915	Impedance of leg right	Body composition	T	A	0.448966	0.0282044	0.00485994	6.5e-09	A	T	0.01342	0.002211	1.269e-09	+	Neale B	UKBB	2017	European	331301	IVNT	Neale-B_UKBB_EUR_2017
PTK2	8	rs62521953	rs10111386	141993381	0.919676	Impedance of leg left	Body composition	A	G	0.448591	0.0282382	0.00486858	6.6e-09	A	G	-0.01367	0.00223	8.84e-10	-	Neale B	UKBB	2017	European	331296	IVNT	Neale-B_UKBB_EUR_2017
PTK2	8	rs62521953	rs10111386	141993381	0.919676	Impedance of leg right	Body composition	A	G	0.448591	0.0282382	0.00486858	6.6e-09	A	G	-0.01334	0.002213	1.667e-09	-	Neale B	UKBB	2017	European	331301	IVNT	Neale-B_UKBB_EUR_2017
PTK2	8	rs62521953	rs11167016	141995180	0.919619	Impedance of leg left	Body composition	A	G	0.448577	0.0282442	0.00486877	6.6e-09	A	G	-0.01367	0.00223	8.901e-10	-	Neale B	UKBB	2017	European	331296	IVNT	Neale-B_UKBB_EUR_2017
PTK2	8	rs62521953	rs11167016	141995180	0.919619	Impedance of leg right	Body composition	A	G	0.448577	0.0282442	0.00486877	6.6e-09	A	G	-0.01334	0.002213	1.667e-09	-	Neale B	UKBB	2017	European	331301	IVNT	Neale-B_UKBB_EUR_2017
PTK2	8	rs62521953	rs9886378	141920837	0.917675	Impedance of leg left	Body composition	C	T	0.448827	0.0281913	0.00485924	6.6e-09	C	T	-0.0138	0.002227	5.783e-10	-	Neale B	UKBB	2017	European	331296	IVNT	Neale-B_UKBB_EUR_2017
PTK2	8	rs62521953	rs9886378	141920837	0.917675	Impedance of leg right	Body composition	C	T	0.448827	0.0281913	0.00485924	6.6e-09	C	T	-0.01346	0.00221	1.118e-09	-	Neale B	UKBB	2017	European	331301	IVNT	Neale-B_UKBB_EUR_2017
PTK2	8	rs62521953	rs10087782	141858620	0.91246	Impedance of leg left	Body composition	T	C	0.448931	0.0281912	0.00485979	6.6e-09	C	T	0.01374	0.002228	6.897e-10	+	Neale B	UKBB	2017	European	331296	IVNT	Neale-B_UKBB_EUR_2017
PTK2	8	rs62521953	rs10087782	141858620	0.91246	Impedance of leg right	Body composition	T	C	0.448931	0.0281912	0.00485979	6.6e-09	C	T	0.01341	0.002211	1.31e-09	+	Neale B	UKBB	2017	European	331301	IVNT	Neale-B_UKBB_EUR_2017
PTK2	8	rs62521953	rs13270490	141961179	0.917259	Impedance of leg left	Body composition	A	G	0.449602	0.028187	0.00486125	6.7e-09	A	G	-0.01364	0.002228	9.253e-10	-	Neale B	UKBB	2017	European	331296	IVNT	Neale-B_UKBB_EUR_2017
PTK2	8	rs62521953	rs13270490	141961179	0.917259	Impedance of leg right	Body composition	A	G	0.449602	0.028187	0.00486125	6.7e-09	A	G	-0.01335	0.002211	1.563e-09	-	Neale B	UKBB	2017	European	331301	IVNT	Neale-B_UKBB_EUR_2017
PTK2	8	rs62521953	rs10105905	141860895	0.912177	Impedance of leg left	Body composition	G	C	0.448958	0.028181	0.00485949	6.7e-09	C	G	0.01372	0.002228	7.39e-10	+	Neale B	UKBB	2017	European	331296	IVNT	Neale-B_UKBB_EUR_2017
PTK2	8	rs62521953	rs10105905	141860895	0.912177	Impedance of leg right	Body composition	G	C	0.448958	0.028181	0.00485949	6.7e-09	C	G	0.0134	0.002211	1.357e-09	+	Neale B	UKBB	2017	European	331301	IVNT	Neale-B_UKBB_EUR_2017
PTK2	8	rs62521953	rs306957	142009592	0.923227	Impedance of leg left	Body composition	T	C	0.553621	-0.0282785	0.00487927	6.8e-09	T	C	0.01398	0.002235	4.007e-10	+	Neale B	UKBB	2017	European	331296	IVNT	Neale-B_UKBB_EUR_2017
PTK2	8	rs62521953	rs306957	142009592	0.923227	Impedance of leg right	Body composition	T	C	0.553621	-0.0282785	0.00487927	6.8e-09	T	C	0.01359	0.002218	8.889e-10	+	Neale B	UKBB	2017	European	331301	IVNT	Neale-B_UKBB_EUR_2017
PTK2	8	rs62521953	rs4440675	141975457	0.919253	Impedance of leg left	Body composition	T	C	0.44861	0.0281733	0.00486075	6.8e-09	C	T	0.01366	0.002227	8.59e-10	+	Neale B	UKBB	2017	European	331296	IVNT	Neale-B_UKBB_EUR_2017
PTK2	8	rs62521953	rs4440675	141975457	0.919253	Impedance of leg right	Body composition	T	C	0.44861	0.0281733	0.00486075	6.8e-09	C	T	0.01335	0.00221	1.53e-09	+	Neale B	UKBB	2017	European	331301	IVNT	Neale-B_UKBB_EUR_2017
[truncated: 1,197 more rows]

## Sheet: Supplemental Table V
Supplemental Table V. Lookup of the WT GWAS lead variants and their proxies (LD ≥ 0.8) in GWAS Catalog
[truncated: 539 more rows]

[truncated: 10 more sheets: Supplemental Table VI, Supplemental Table VII, Supplemental Table VIII, Supplemental Table IX, Supplemental Table X, Supplemental Table XI, Supplemental Table XII, Supplemental Table XIII, Supplemental Table XIV, Supplemental Table XV]
